# Supplementary material for: The influence of lazy information disclosure on stock price crash risk: Empirical evidence from China
Source: PLoS One. 2023 Aug 18;18(8):e0288552. doi: 10.1371/journal.pone.0288552 (PMC10437866; doi:10.1371/journal.pone.0288552)
Supplement: S1 File — (XLSX) [file pone.0288552.s001.xlsx]

## Sheet: Sheet1
stkcd	year	sim_1	sim_2007	NCSKEW	DUVOL	industry	size	Lev	roa	roe	pro	boardsize	ind	mngmhldn	sharesbalance	dual	Big4	anaattention	reportattention	totalLaga	totalLagb	put_off
000002	2011	0.5845841	0.14610216	-0.03746	-0.138826	K70	26.4143	0.770997	0.03916	0.181712	1	11	36.36	0.2209	0.3232	0	1	64	151	61	37	0
000002	2012	0.5474837	0.16883533	-0.370575	-0.274055	K70	26.6603	0.783163	0.041348	0.196648	1	11	36.36	0.2142	0.3159	0	1	62	140	67	41	0
000002	2013	0.2837704	0.11289399	-1.20213	-0.792025	K70	26.8954	0.77997	0.038183	0.19661	1	11	36.36	0.2884	0.2762	0	1	58	174	73	44	0
000002	2014	0.94486445	0.13176748	-0.9075	-0.865355	K70	26.9546	0.772046	0.037937	0.178592	1	11	36.36	0.1815	1.2515	0	1	57	188	59	35	0
000002	2015	0.50563383	0.123475686	-1.52088	-0.49222	K70	27.1388	0.777015	0.04245	0.180862	1	11	36.36	0.1912	1.8109	0	1	53	198	66	42	0
000002	2017	0.67854226	0.1278477	-0.510327	-0.473191	K70	27.784	0.839813	0.031929	0.211432	1	11	36.36	0.109	0.9398	1	1	39	163	74	46	0
000002	2019	0.63420695	0.12536794	-0.021301	-0.144588	K70	28.1791	0.84359	0.031869	0.206702	1	10	40	0.1065	0.9024	0	1	42	147	86	55	0
000002	2020	0.5174132	0.11766236	-0.077789	-0.32946	K70	28.2565	0.812835	0.031724	0.184915	1	11	36.36	0.0762	0.9484	0	1	45	173	85	54	0
000002	2021	0.68781275	0.114884496	-0.04799	0.002139	K70	28.293	0.797398	0.019637	0.09546	1	11	36.36	0.0762	0.8838	0	1	49	155	78	49	0
000002	2022	0.53016317	0.108912885	-0.498824	-0.410362	K70	28.1947	0.769515	0.021371	0.093196	1	11	36.36	0.0863	0.9136	0	1	45	164	90	58	0
000006	2011	0.60100716	0.121084206	-1.13575	-1.48039	K70	22.8422	0.652855	0.052165	0.155064	1	9	33.33	1.8009	1.0442	0	0	12	23	76	48	0
000006	2012	0.75329834	0.17583416	-0.81044	-0.582386	K70	22.9579	0.620165	0.067381	0.178593	1	9	33.33	1.3798	1.1746	0	0	13	23	90	58	0
000006	2013	0.71963984	0.16591167	0.004538	-0.152345	K70	23.0227	0.579972	0.070024	0.170069	1	9	33.33	1.0961	1.323	0	0	6	7	109	67	0
000006	2014	0.5949915	0.12514955	-1.11761	-0.556314	K70	23.1874	0.64142	0.043601	0.122877	1	9	33.33	0.8403	0.8199	0	0	5	7	89	57	0
000006	2015	0.48612413	0.1451371	-1.29141	-0.987662	K70	23.2651	0.646151	0.034541	0.094866	1	8	37.5	0.4784	0.7907	0	0	8	23	74	48	0
000006	2016	0.64878875	0.13632616	-0.926539	-0.802465	K70	23.3012	0.610499	0.061037	0.155556	1	8	37.5	0.3991	0.7839	0	0	6	12	91	58	0
000006	2017	0.8033536	0.13680534	-1.65681	-1.35284	K70	23.2989	0.565648	0.062442	0.144696	1	7	42.86	0.1546	0.7839	0	0	5	5	90	58	0
000006	2018	0.7651057	0.1384132	1.21064	0.628298	K70	23.3287	0.528236	0.068194	0.14106	1	7	42.86	0	0.8819	0	0	2	2	89	57	0
000006	2019	0.8309812	0.13552676	-0.68089	-0.562447	K70	23.4798	0.544612	0.053544	0.118945	1	7	42.86	0	0.8979	0	0	4	9	89	58	0
000006	2020	0.5377026	0.14880535	0.289143	0.461023	K70	23.4599	0.492185	0.058497	0.117407	1	9	33.33	0	0.9234	0	0	0	0	89	58	0
000006	2021	0.5781747	0.14029431	0.299246	0.371198	K70	23.8846	0.65322	0.023452	0.07085	1	8	37.5	0	0.8276	0	0	1	1	100	64	1
000006	2022	0.76614964	0.15334904	-1.67295	-0.626019	K70	23.9966	0.679176	0.016972	0.053104	0	7	42.86	0	0.8062	0	0	0	0	90	58	0
000008	2015	0.39155626	0.07363301	-0.899192	-1.02071	C37	22.0012	0.189809	0.052909	0.063847	0	7	42.86	12.7967	0.6843	0	0	0	0	88	58	0
000008	2016	0.93985647	0.06721977	1.10958	0.570208	C37	22.8265	0.246583	0.064758	0.08537	1	7	42.86	8.9433	1.3836	0	0	2	3	41	27	0
000008	2017	0.56748325	0.044336613	-0.227034	-0.314901	C37	23.0915	0.326949	0.08331	0.122973	1	7	42.86	8.224	1.5717	0	0	6	9	118	77	0
000008	2018	0.83627737	0.026337294	-0.060613	-0.14077	C37	23.0714	0.29251	0.032666	0.044448	1	9	33.33	7.3135	1.377	0	0	9	16	91	59	0
000008	2019	0.42775482	0.04637886	-0.321277	-0.141317	C37	23.2119	0.370962	0.037977	0.058245	1	9	33.33	5.5356	0.8957	0	0	11	19	116	75	0
000008	2020	0.40259105	0.052701224	-0.081938	-0.174513	C37	23.2749	0.480167	-0.069531	-0.136668	1	9	33.33	4.1319	0.7514	0	0	2	2	115	75	0
000008	2021	0.4789621	0.05075431	-3.63713	-1.44841	C37	23.2393	0.568954	-0.111377	-0.268021	1	9	33.33	4.1381	0.751	1	0	7	13	115	75	0
000008	2022	0.5623556	0.03613752	-0.014091	-0.277251	C37	23.1435	0.601696	-0.075325	-0.193375	0	9	33.33	4.1381	0.7564	1	0	2	2	110	71	0
000009	2011	0.46914548	0.13367677	0.229717	0.20866	S90	23.1901	0.650402	0.03228	0.101887	0	9	33.33	0.0168	1.1672	1	0	3	5	86	56	0
000009	2012	0.7178186	0.14455718	-1.05247	-0.476807	S90	23.3013	0.643669	0.023331	0.053681	0	8	37.5	0.0151	0.9716	1	0	6	10	82	52	0
000009	2013	0.6911788	0.1677442	-0.958575	-0.882796	S90	23.3342	0.628798	0.03263	0.091326	0	8	37.5	0.0151	0.9927	1	0	4	9	117	73	0
000009	2014	0.5299779	0.1529755	-2.85436	-1.68596	S90	23.4128	0.628934	0.032091	0.092547	0	7	42.86	0.0151	0.7674	1	0	0	0	117	75	0
000009	2015	0.68232805	0.13814472	-1.09514	-0.624944	S90	23.6199	0.638202	0.053324	0.17796	0	7	42.86	0.0842	0.6977	1	0	1	1	116	77	0
000009	2016	0.3737389	0.16882764	-0.572029	-0.174891	S90	23.797	0.623791	0.0194	0.05218	0	9	33.33	0.1022	0.6474	1	0	2	4	119	77	0
000009	2017	0.65299964	0.12348948	-0.933408	-0.621862	S90	24.0231	0.633121	0.011924	0.026643	0	9	33.33	0.1232	0.649	1	0	1	5	120	79	1
000009	2018	0.51216656	0.16207887	-1.83893	-0.905609	S90	24.1194	0.649896	0.022281	0.040561	0	9	33.33	0.1232	1.0327	1	0	0	0	117	75	0
000009	2019	0.7414182	0.16022205	-2.92604	-1.27219	S90	24.1314	0.645559	0.023564	0.054406	1	8	37.5	0.1232	1.0579	1	0	0	0	118	77	0
000009	2020	0.7141883	0.17014137	1.80484	0.704424	S90	24.1845	0.584217	0.033519	0.095605	0	9	33.33	0.1473	1.7452	1	0	0	0	120	78	0
000009	2021	0.5920394	0.19857271	-0.855654	-0.636278	S90	24.3362	0.577624	0.04745	0.129445	0	8	37.5	0.1473	1.099	1	0	1	1	120	78	1
000009	2022	0.5763545	0.17885602	-0.940069	-0.872327	S90	24.6801	0.639676	0.047196	0.126626	0	8	37.5	0.1473	1.5938	1	0	1	2	86	56	0
000010	2016	0.7717869	0.20122182	-0.291633	-0.026636	E48	22.3029	0.544721	0.008022	0.018101	0	11	36.36	0.2294	0.6536	0	0	0	0	87	56	0
000010	2017	0.5241038	0.21688773	-1.65495	-0.619898	E48	21.8563	0.620116	-0.33815	-0.908726	0	11	36.36	0.2294	0.5816	0	0	0	0	118	77	0
000010	2018	0.85099894	0.22170334	0.102258	0.334133	E48	21.9091	0.819505	-0.221953	-1.74443	0	10	40	0	1.3427	0	0	2	2	112	72	0
000010	2020	0.57249415	0.20815727	-0.496673	-0.672335	E48	21.9879	0.769527	0.021558	0.081054	0	11	36.36	0	1.3082	0	0	0	0	115	75	0
000010	2022	0.581022	0.21625274	-0.158142	-0.015652	E48	22.0105	0.752552	-0.189522	-0.759258	0	5	40	0	0.4288	0	0	0	0	111	72	0
000011	2014	0.547556	0.044134043	-0.755671	-0.628261	K70	22.0799	0.465632	0.107512	0.201278	1	9	33.33	0	0.1888	0	0	1	1	89	57	0
000011	2015	0.37019774	0.14133893	-1.21688	-0.973567	K70	22.2003	0.520347	0.035806	0.074679	1	9	33.33	0	0.1894	0	0	1	1	91	59	0
000011	2016	0.5308807	0.1311866	-1.00997	-0.566129	K70	22.6185	0.637636	0.053327	0.147217	1	9	33.33	0	0.2034	0	0	0	0	91	58	1
000011	2017	0.8160909	0.20829482	-0.471764	-0.789374	K70	22.4084	0.458117	0.115506	0.21322	1	8	37.5	0	0.2034	0	0	0	0	91	59	0
000011	2018	0.70954597	0.22035569	-0.716687	-0.435377	K70	22.4846	0.425931	0.101828	0.177571	1	9	33.33	0	0.0144	0	0	0	0	90	58	0
000011	2019	0.36726034	0.2663667	-0.237698	-0.394279	K70	23.1003	0.696768	0.068891	0.25979	1	9	33.33	0	0.0146	0	0	0	0	89	58	0
000011	2020	0.3241828	0.12195665	-0.080644	-0.388059	K70	23.2253	0.690259	0.05991	0.214214	1	9	33.33	0	0.1029	0	0	0	0	89	58	0
000011	2021	0.5774736	0.15220284	-2.01822	-0.659456	K70	23.403	0.689266	0.06767	0.223795	1	9	33.33	0	0.2288	0	0	0	0	78	49	0
000011	2022	0.5943231	0.35949272	-0.789172	-0.295047	K70	23.4833	0.717169	0.033502	0.121849	1	10	30	0	0.1924	0	0	0	0	90	58	0
000012	2011	0.8738872	0.07765583	0.028502	-0.22973	C30	23.4499	0.521906	0.087526	0.170483	1	9	33.33	0.6574	2.2818	1	1	28	56	89	57	0
000012	2012	0.5809853	0.12517494	-0.481605	-0.458939	C30	23.386	0.493004	0.025796	0.040308	1	9	33.33	0.5853	2.3564	1	1	33	75	81	51	0
000012	2013	0.6998203	0.120913245	-0.418235	-0.385941	C30	23.4366	0.442868	0.107516	0.184126	1	9	33.33	0.6239	2.2265	0	1	30	59	87	54	0
000012	2014	0.720985	0.16573545	-0.549575	-0.73121	C30	23.4501	0.442985	0.055877	0.095987	1	9	33.33	0.6463	1.9724	0	1	21	36	85	53	0
000012	2015	0.8125389	0.2130241	-0.935242	-0.950039	C30	23.4742	0.511696	0.034983	0.069697	0	5	60	0.5576	1.1155	0	1	25	51	84	54	0
000012	2016	0.47196373	0.2301036	-1.39413	-1.03079	C30	23.5651	0.525907	0.046902	0.102155	0	7	42.86	0	0.7029	1	1	13	22	90	57	1
000012	2017	0.65576106	0.21630472	-0.285713	-0.259894	C30	23.6955	0.55057	0.042418	0.09758	0	9	33.33	0.4243	0.7028	0	1	8	20	85	55	0
000012	2018	0.88226587	0.21381857	-0.550364	-0.571826	C30	23.6737	0.505634	0.024705	0.049759	0	8	37.5	0.6029	0.7029	0	1	11	15	118	76	0
000012	2019	0.48108163	0.18740086	-1.5046	-0.544471	C30	23.6248	0.457957	0.03079	0.056493	0	8	37.5	0.3327	0.7022	0	0	3	6	113	72	0
000012	2020	0.79588586	0.1416567	-0.58282	-0.388218	C30	23.6071	0.406367	0.045404	0.076307	0	9	33.33	0.1924	0.7597	0	0	3	5	107	69	0
000012	2021	0.5451773	0.1062225	-0.447939	-0.137632	C30	23.716	0.404872	0.0783	0.133804	0	9	33.33	0.1528	0.7577	0	0	3	5	121	79	1
000012	2022	0.6383596	0.11614718	-0.527405	-0.747338	C30	23.9777	0.483645	0.078883	0.158477	0	8	37.5	0.0887	0.5609	0	0	3	3	105	68	0
000014	2011	0.4400781	0.08450371	-0.200767	-0.279032	K70	21.3096	0.663812	0.035961	0.102194	1	9	33.33	0	0.1783	0	0	2	3	79	51	0
000014	2012	0.84657174	0.093765214	-1.03067	-1.29086	K70	21.4266	0.686526	0.016419	0.047847	1	9	33.33	0	0.1833	0	0	1	2	115	73	0
000014	2013	0.46218112	0.09158647	-0.363266	-0.399682	K70	21.3613	0.649425	0.018602	0.047284	1	9	33.33	0	0.3273	0	0	1	1	83	52	0
000014	2014	0.40743914	0.08993048	0.020934	-0.16858	K70	21.5283	0.676601	0.028069	0.091275	1	9	33.33	0	0.1149	0	0	0	0	88	56	0
000014	2015	0.7739863	0.083885975	-0.076425	-0.080706	K70	21.4982	0.643892	0.024607	0.074067	1	9	33.33	0.0011	0.4522	0	0	0	0	90	58	0
000014	2016	0.56412065	0.100188814	0.073719	0.285321	K70	21.3512	0.575952	0.015537	0.038843	1	9	33.33	0.0011	0.5071	0	0	0	0	90	57	0
000014	2017	0.58868	0.08480358	1.41472	1.08211	K70	21.1474	0.476437	0.00719	0.0103	1	9	33.33	0	0.2854	0	0	0	0	91	59	0
000014	2018	0.75222284	0.07462482	-0.416615	-0.52179	K70	21.3742	0.504366	0.080596	0.16501	1	9	33.33	0	0.0938	0	0	0	0	89	57	0
000014	2019	0.54319924	0.09069724	-0.727396	-0.644761	K70	21.4025	0.515342	0.016291	0.02366	1	9	33.33	0	0.1046	0	0	0	0	88	57	0
000014	2020	0.5381568	0.076035835	0.589962	0.386548	K70	21.6127	0.608096	0.003753	0.004892	1	9	33.33	0	0.1493	0	0	0	0	89	58	0
000014	2021	0.4312635	0.0601116	0.447161	0.283162	K70	21.655	0.608645	0.019296	0.038169	1	8	37.5	0	0.1787	0	1	0	0	87	56	0
000014	2022	0.7004404	0.060161408	-1.28088	-0.385766	K70	21.8188	0.59228	0.08294	0.213154	1	9	33.33	0	0.0902	0	1	0	0	86	56	0
000016	2011	0.58607095	0.12907484	-0.264313	-0.010797	C39	23.551	0.749408	0.00143	0.006228	1	7	42.86	0	0.4763	0	0	13	21	120	79	1
000016	2012	0.69959134	0.1527358	-0.824956	-0.489013	C39	23.5304	0.743593	0.002743	0.011334	1	7	42.86	0	0.4479	0	0	7	7	118	76	0
000016	2013	0.6884793	0.17318857	-0.538325	-0.433282	C39	23.4797	0.728132	0.003801	0.011068	1	7	42.86	0	0.4874	0	0	3	4	118	74	1
000016	2014	0.5439782	0.17749128	0.453539	0.280633	C39	23.5434	0.743884	0.003607	0.012824	1	7	42.86	0	0.4294	0	0	5	6	117	75	1
000016	2015	0.27532822	0.13290624	1.57499	0.993287	C39	23.38	0.784184	-0.089531	-0.44657	1	5	60	0	0.6589	1	0	3	3	94	62	0
000016	2016	0.25879952	0.14159122	-0.310433	-0.287992	C39	23.5707	0.807546	0.005346	0.032974	1	7	42.86	0	0.6625	1	0	1	1	93	60	0
000016	2017	0.31014436	0.15701537	-0.955664	-1.00351	C39	23.8828	0.652011	0.215921	0.632591	1	7	42.86	0.0011	0.6598	0	0	0	0	99	64	0
000016	2018	0.24875692	0.17020454	-0.356533	-0.208986	C39	24.2193	0.713465	0.02027	0.050747	1	7	42.86	0.0011	0.6589	0	0	0	0	90	58	0
000016	2019	0.47498894	0.16945483	-1.07963	-0.712163	C39	24.4748	0.766908	0.007865	0.026279	1	7	42.86	0.0011	0.6589	0	0	0	0	90	59	0
000016	2020	0.3860869	0.1540421	-1.25195	-0.780756	C39	24.6328	0.78505	0.010828	0.056668	1	7	42.86	0.0011	0.6791	0	0	1	1	89	58	0
000016	2021	0.7849545	0.13345675	-0.989462	-0.513554	C39	24.409	0.744174	0.020231	0.099541	1	7	42.86	0.0011	0.7784	0	0	1	2	113	73	1
000016	2022	0.37780932	0.14770447	-0.707573	-0.465828	C39	24.3613	0.777428	-0.046563	-0.192583	1	7	42.86	0	0.7669	0	0	0	0	83	53	0
000017	2016	0.84419644	0.15428817	-0.784059	-0.34092	C37	17.8061	0.680489	0.071949	0.181202	0	8	37.5	0.0011	0.6302	1	0	0	0	93	60	0
000017	2017	0.86083424	0.14614958	-0.62021	-0.668284	C37	18.1136	0.743597	0.021468	0.096211	0	9	33.33	0.001	0.7656	1	0	0	0	116	75	1
000017	2018	0.6660658	0.21461533	-1.24789	-0.561221	C37	18.1093	0.768163	-0.025675	-0.111277	0	9	33.33	0.001	0.6354	1	0	0	0	117	75	0
000017	2019	0.6651755	0.18375751	-2.36972	-1.52444	C37	17.9544	0.817616	-0.124557	-1.00948	0	9	33.33	0.001	0.6354	1	0	0	0	108	69	0
000017	2021	0.27650464	0.22874437	-1.10572	-0.418207	C37	18.394	0.753473	-0.01684	-0.22276	0	9	33.33	0.001	0.6719	1	0	0	0	119	77	0
000019	2011	0.47356904	0.25504383	-0.171664	0.181308	C15	20.7834	0.162047	0.009081	0.007844	1	9	33.33	0	1.88	0	0	0	1	112	73	0
000019	2012	0.3642224	0.3250949	0.072322	-0.237958	C15	20.9246	0.177289	0.060559	0.077295	1	9	33.33	0	1.6778	0	0	0	0	119	77	1
000019	2013	0.8974201	0.31796432	-0.506433	-0.385538	C15	21.0134	0.243113	0.033827	0.045457	1	9	33.33	0	1.5432	0	0	0	0	98	60	0
000019	2014	0.46729434	0.294608	0.121664	-0.037212	C15	20.867	0.139418	0.012235	0.013723	1	9	33.33	0	1.4432	0	0	2	2	114	72	0
000019	2015	0.83542174	0.3067327	-0.477902	-0.875639	C15	20.782	0.09743	-0.040511	-0.037682	1	9	33.33	0.0668	1.1221	0	0	0	0	77	49	0
000019	2016	0.5437997	0.2634499	-1.40166	-1.13835	C15	20.8875	0.109292	0.076489	0.093646	1	9	33.33	0.0676	0.9204	0	0	0	0	111	71	0
000019	2017	0.64706266	0.24684693	-1.05542	-0.701238	C15	20.7913	0.100181	-0.057225	-0.057126	1	9	33.33	0.0676	0.9125	0	0	0	0	117	76	0
000019	2018	0.7339561	0.22023997	-1.17717	-0.555195	C15	22.5903	0.329474	0.049599	0.073896	1	9	33.33	0.0257	0.1401	0	0	0	0	114	72	0
000019	2019	0.3787401	0.21946849	-0.706069	-0.587995	F51	22.6365	0.31758	0.056755	0.082226	1	9	33.33	0.0088	0.1409	0	0	0	0	114	73	0
000019	2020	0.20905633	0.25687844	-2.62805	-1.19814	F51	22.7124	0.34396	0.05524	0.088152	1	9	33.33	0	0.1481	0	0	0	0	117	77	0
000019	2021	0.8382982	0.23135503	0.013797	-0.013539	F51	22.7605	0.387596	0.056888	0.09259	1	9	33.33	0	0.148	0	0	0	0	119	77	0
000019	2022	0.52436006	0.25823238	0.185613	0.014548	F51	22.7303	0.350589	0.056213	0.088305	0	6	50	0	0.1536	0	0	0	0	117	76	0
000020	2011	0.6601939	0.08435885	-0.071121	-0.249616	C39	20.3204	0.58566	0.015522	0.037461	0	7	42.86	0	0.2805	1	0	0	0	118	77	1
000020	2012	0.614592	0.120759316	-1.17818	-0.745692	C39	20.34	0.588963	0.004756	0.011571	0	7	42.86	0	0.2788	1	0	0	0	109	69	0
000020	2013	0.69232464	0.13402958	-0.821478	-0.440421	C39	20.4104	0.62581	-0.008911	-0.023815	0	7	42.86	0	0.271	1	0	0	1	105	65	0
000020	2015	0.9635677	0.15985428	-0.855708	-0.658991	C39	20.8674	0.72819	-0.003637	-0.013381	0	7	42.86	0	0.3014	1	0	0	0	112	73	0
000020	2017	0.8127562	0.22583824	0.972927	0.646369	C39	20.2609	0.490804	0.001547	0.003039	0	6	50	0	0.3128	1	0	0	0	121	80	1
000020	2018	0.61188453	0.21492407	-1.58972	-1.27132	C39	20.2405	0.475007	0.00534	0.010171	0	6	50	0	0.3298	1	0	0	0	115	73	0
000020	2019	0.63363343	0.2294178	-0.445884	-0.351585	C39	20.2358	0.463615	0.00889	0.016574	0	6	50	0.9994	0.3204	1	0	1	1	114	73	0
000020	2020	0.74730265	0.23222204	-0.441372	-0.456161	C39	20.2577	0.464384	0.01088	0.020313	0	6	50	0.9994	0.2756	1	0	0	0	120	78	0
000020	2021	0.5951465	0.21107975	0.393757	0.43223	C39	20.3076	0.479568	0.010913	0.020969	0	6	50	0.9994	0.2756	1	0	0	0	121	79	1
000020	2022	0.70121	0.22554734	1.33837	0.806248	C39	20.227	0.419243	0.016635	0.028644	0	7	42.86	0.9994	0.2756	1	0	0	0	117	76	0
000021	2011	0.7614876	0.1096271	-0.060066	-0.144693	C39	23.059	0.582013	0.021297	0.061979	1	9	33.33	0.1398	0.1978	0	0	15	27	114	75	0
000021	2012	0.6233697	0.11753098	0.31855	0.239284	C39	23.0438	0.59178	0.00083	0.023515	1	9	33.33	0.146	0.201	0	0	16	30	90	58	0
000021	2013	0.23453546	0.14541279	-1.31599	-1.06627	C39	23.3426	0.638573	0.011574	0.047385	1	9	33.33	0.131	0.2988	0	0	5	5	90	57	0
000021	2014	0.6962235	0.11489032	-0.141539	-0.093281	C39	23.394	0.649905	0.011111	0.035377	1	9	33.33	0.131	0.2483	0	0	2	2	88	56	0
000021	2015	0.4355471	0.14829722	-1.04691	-0.629231	C39	23.3861	0.636919	0.012601	0.034716	1	9	33.33	0.131	0.2429	0	0	4	8	90	58	0
000021	2016	0.4984593	0.17890993	-0.733108	-0.798425	C39	23.1843	0.547908	0.019095	0.040776	1	9	33.33	0.1305	0.2229	0	0	2	2	89	56	0
000021	2017	0.5987018	0.18476886	0.352747	-0.047964	C39	23.5326	0.642835	0.034573	0.092425	1	9	33.33	0.1683	0.2206	0	0	1	1	91	59	0
000021	2018	0.625452	0.19423366	-0.449308	0.017402	C39	23.4957	0.576803	0.035343	0.079482	1	9	33.33	0.1642	0.2274	0	0	4	5	90	58	0
000021	2019	0.37802726	0.21545053	-1.13187	-0.807484	C39	23.6385	0.615132	0.023945	0.050891	1	9	33.33	0.1642	0.2399	0	0	2	6	102	65	1
000021	2020	0.7512293	0.27006522	-1.04114	-0.878359	C39	23.7976	0.629761	0.044054	0.113005	1	8	37.5	0.0493	0.3341	0	0	1	1	110	72	0
000021	2021	0.6448125	0.28085393	-0.485907	-0.286617	C39	24.0209	0.575808	0.030835	0.078745	1	9	33.33	0.0478	0.3002	0	0	0	0	115	75	1
000021	2022	0.66720873	0.22240731	-0.656739	-0.467999	C39	24.0488	0.569897	0.024765	0.063868	0	9	33.33	0.0439	0.2759	0	0	5	14	120	79	0
000025	2011	0.38245252	0.29430375	-0.401603	-0.243335	F51	20.1624	0.647128	0.002191	0.012165	1	9	33.33	0	0.0279	0	0	0	3	109	70	1
000025	2012	0.6521804	0.29952514	-1.07523	-0.619488	F51	20.2846	0.688234	0.001507	0.038696	1	9	33.33	0	0.0146	0	0	0	2	105	67	0
000025	2013	0.76501775	0.24646957	-1.78244	-0.765634	F51	20.368	0.709393	0.004305	0.036063	1	9	33.33	0	0.0447	0	0	1	1	105	65	0
000025	2014	0.42377108	0.24488376	-0.099138	-0.01412	F51	20.508	0.749071	0.010624	0.053915	1	9	33.33	0	0.0307	0	0	0	0	100	62	1
000025	2015	0.8955211	0.2077083	-0.638214	-0.924988	F51	20.8791	0.248214	0.03657	0.049263	1	9	33.33	0	0.484	0	0	0	0	91	59	0
000025	2016	0.5117429	0.21496838	-1.45889	-0.886279	F51	20.8964	0.235883	0.023228	0.030372	1	9	33.33	0	0.5252	0	0	1	1	100	64	1
000025	2017	0.6682048	0.15499584	-1.77349	-1.07609	F51	21.0621	0.28881	0.046876	0.069413	1	9	33.33	0	0.5038	0	0	0	0	106	69	0
000025	2018	0.781181	0.12514448	0.001202	-0.283865	F51	21.2291	0.337101	0.051945	0.082768	1	8	37.5	0	0.4642	0	0	0	0	98	62	0
000025	2019	0.5935939	0.10486494	-1.79849	-1.20105	F51	21.2215	0.186276	0.13295	0.172837	1	9	33.33	0	0.3828	0	0	0	0	93	60	0
000025	2020	0.6450674	0.104334615	-1.33952	-1.02333	F51	21.2588	0.189527	0.035298	0.044001	1	9	33.33	0	0.319	0	0	0	0	92	59	0
000025	2021	0.54447013	0.1096082	0.567199	0.628242	F51	21.3437	0.216415	0.07101	0.091436	1	9	33.33	0	0.2799	0	0	0	0	94	61	1
000025	2022	0.37334657	0.12027185	-0.386236	-0.00271	F51	21.5262	0.257972	0.036433	0.055456	0	9	33.33	0	0.2073	0	0	0	0	106	69	0
000026	2011	0.48227063	0.22778837	-0.572961	-0.239994	F52	21.7865	0.518694	0.054997	0.114635	1	9	33.33	0.0169	0.2564	0	0	6	12	74	46	0
000026	2012	0.5555001	0.23866585	1.16325	0.003138	F52	21.9253	0.564416	0.034766	0.080186	1	9	33.33	0.0169	0.1723	0	0	11	16	60	36	0
000026	2013	0.6680548	0.22406517	-0.583796	-0.818401	F52	21.9927	0.56759	0.036565	0.084693	1	8	37.5	0.0169	0.1453	0	0	12	30	59	34	0
000026	2014	0.74710935	0.20757274	0.000332	0.07324	F52	22.0201	0.552603	0.039943	0.089134	1	9	33.33	0.0169	0.0868	0	0	19	37	60	36	0
000026	2015	0.68496907	0.19056758	-0.764054	-0.174469	F52	22.1694	0.457733	0.028739	0.052932	1	9	33.33	0.0169	0.0631	0	0	14	28	60	38	0
000026	2016	0.67955434	0.16337611	-0.634095	-0.404384	F52	22.1108	0.406989	0.02756	0.046666	1	9	33.33	0.0151	0.1666	0	0	13	34	71	44	1
000026	2017	0.39246076	0.16726357	-0.411804	0.053943	F52	21.9986	0.310582	0.039839	0.056814	1	9	33.33	0.1156	0.2008	0	0	11	20	70	44	0
000026	2018	0.47439408	0.20800713	-0.080042	-0.081845	F52	22.0041	0.286011	0.05107	0.071527	1	9	33.33	0.1156	0.3179	0	0	8	13	69	43	0
000026	2019	0.41757777	0.18078554	-3.06919	-1.01424	F52	22.0479	0.294179	0.057409	0.081336	1	9	33.33	0.2531	0.1229	0	0	18	35	69	44	0
000026	2020	0.60726583	0.25231794	-1.3735	-1.23095	F52	22.1142	0.303269	0.073188	0.105043	1	9	33.33	0.2619	0.1198	0	0	12	18	74	47	0
000026	2021	0.5811292	0.22144628	0.474981	0.37581	F52	22.1368	0.266957	0.094357	0.128712	1	9	33.33	0.3802	0.1061	0	0	4	11	80	51	1
000026	2022	0.70506793	0.19742146	-0.200833	-0.255523	F52	22.1384	0.238204	0.064773	0.085027	1	9	33.33	0.3206	0.1676	0	0	12	30	69	43	0
000028	2011	0.49128464	0.09449121	-0.036524	-0.223645	F51	22.76	0.813874	0.042764	0.244633	1	9	33.33	0.0016	0.3345	0	0	16	30	82	52	0
000028	2012	0.39760402	0.17237435	-0.207272	-0.217952	F51	22.9528	0.802164	0.052032	0.26791	1	8	37.5	0.0012	0.2549	0	1	18	32	81	51	0
000028	2013	0.8217365	0.20577443	-0.762773	-0.738195	F51	23.1264	0.790499	0.048311	0.231868	1	8	37.5	0.0009	0.2776	0	1	18	37	76	47	0
000028	2014	0.6608122	0.22961192	-0.31294	-0.359349	F51	23.275	0.621854	0.052213	0.136947	1	9	33.33	0.0007	0.1453	0	1	14	31	80	50	0
000028	2015	0.59332603	0.20445867	-0.371983	0.276818	F51	23.3049	0.578883	0.059565	0.139603	1	9	33.33	0.0007	0.1639	0	1	21	52	81	53	1
000028	2016	0.5542825	0.20740993	0.347575	0.061154	F51	23.7826	0.581754	0.060146	0.140424	1	8	37.5	0.0007	0.1194	0	1	19	38	80	51	1
000028	2017	0.61537063	0.1895454	0.130856	0.313285	F51	23.8298	0.55569	0.05177	0.112572	1	7	42.86	0.0006	0.111	0	1	14	31	86	56	0
000028	2018	0.40335566	0.14480357	0.05625	0.122045	F51	24.0882	0.519335	0.04661	0.104209	1	9	33.33	0.0006	0.1217	0	1	12	24	109	69	1
000028	2019	0.41086224	0.1855657	0.039893	0.45335	F51	24.2354	0.541779	0.044278	0.09927	1	11	36.36	0.001	0.1816	0	1	22	49	81	52	0
000028	2020	0.16509847	0.18975405	0.398887	0.107381	F51	24.402	0.573461	0.043473	0.100506	1	11	36.36	0.001	0.1507	0	1	26	44	115	75	1
000028	2021	0.93168455	0.2119942	0.005268	0.005409	F51	24.4794	0.57876	0.035706	0.089543	1	10	40	0.001	0.125	0	1	16	38	113	73	1
000028	2022	0.7103885	0.15695663	-0.217931	-0.081444	F51	24.4755	0.54372	0.041575	0.092194	0	10	40	0.001	0.1316	0	1	13	28	92	60	0
000029	2011	0.44701347	0.21080595	-1.5042	-0.245647	K70	21.8976	0.567289	0.031272	0.066205	1	9	33.33	0	0.0085	0	0	1	2	111	72	0
000029	2012	0.822311	0.2581284	-0.779958	-0.280763	K70	22.035	0.594074	0.02878	0.065315	1	9	33.33	0	0.0165	0	0	0	0	119	77	0
000029	2013	0.607907	0.2028854	-0.993053	-0.625	K70	22.1619	0.588383	0.054167	0.122504	1	9	33.33	0	0.0093	0	0	1	1	91	58	0
000029	2014	0.47703525	0.22501324	-1.64376	-0.995627	K70	22.1992	0.535301	0.068126	0.13788	1	9	33.33	0	0.0581	0	0	0	0	89	57	0
000029	2015	0.64569753	0.22167508	-0.801657	-1.03449	K70	22.1536	0.472851	0.072027	0.129146	1	9	33.33	0.0089	0.0271	0	0	0	0	88	58	0
000029	2016	0.5243374	0.27405244	-0.746244	-0.077122	K70	22.0545	0.335385	0.082284	0.117846	1	9	33.33	0.0089	0.0252	0	0	0	0	87	56	0
000030	2015	0.5591028	0.1834205	-2.51305	-1.07031	C36	22.8133	0.343888	0.064925	0.107424	1	9	33.33	1.2229	1.7427	0	0	0	0	120	79	0
000030	2016	0.85588837	0.18703991	-0.629508	-0.672996	C36	22.9286	0.3635	0.074575	0.130789	1	9	33.33	0.7062	1.6788	0	0	4	5	119	77	0
000030	2017	0.98163265	0.17588183	0.089766	0.019974	C36	23.0616	0.389791	0.079011	0.144598	1	9	33.33	0.7062	1.6985	0	0	3	4	112	73	0
000030	2018	0.665859	0.16404468	-0.789746	-0.706233	C36	23.1813	0.389844	0.074787	0.138185	1	9	33.33	0.4519	1.8128	0	0	2	3	118	76	1
000030	2019	0.7275853	0.15923096	-0.280785	-0.432905	C36	23.2821	0.423117	0.068359	0.133777	1	9	33.33	0.2101	1.8288	0	0	4	9	116	75	1
000030	2020	0.6353863	0.1752387	-0.814814	-0.609399	C36	23.3948	0.427812	0.06282	0.124105	1	9	33.33	0.1189	1.8886	0	0	1	2	120	78	1
000030	2021	0.6068549	0.19647619	-0.069796	-0.132778	C36	23.422	0.427218	0.052376	0.112611	1	9	33.33	0.1189	1.8099	0	0	2	3	114	74	0
000030	2022	0.71102256	0.19338314	-0.283163	-0.215174	C36	23.4484	0.44487	0.030701	0.067054	0	9	33.33	0.0799	1.8099	0	0	1	1	119	78	0
000031	2011	0.63228214	0.017564017	-0.567413	-0.897981	K70	24.2077	0.781679	0.022469	0.094557	1	9	33.33	0.0008	0.1386	0	0	2	4	69	43	0
000031	2012	0.6627272	0.014256706	-0.296363	-0.314834	K70	24.274	0.782565	0.019532	0.108093	1	9	33.33	0.0008	0.0679	0	0	2	4	112	72	0
000031	2013	0.6463032	0.07833817	0.077869	0.110723	K70	24.4271	0.779069	0.022639	0.098853	1	8	37.5	0.0008	0.0537	0	0	3	5	90	57	0
000031	2014	0.49573562	0.13374889	-3.11337	-1.94268	K70	24.5587	0.769711	0.019494	0.100007	1	9	33.33	0.0008	0.0567	0	0	3	3	89	57	1
000031	2015	0.5073771	0.08763147	0.543944	0.292421	K70	24.7364	0.79961	0.018098	0.120733	1	9	33.33	0.0006	0.106	0	0	1	2	102	67	1
000031	2016	0.64848435	0.13526863	-0.676801	-0.413052	K70	24.8387	0.815795	0.021761	0.122223	1	7	42.86	0	0.1053	0	0	3	3	108	70	0
000031	2018	0.60850644	0.1366946	0.48651	0.209357	K70	25.236	0.849079	0.021984	0.176672	1	9	33.33	0.0006	0.1305	0	0	2	2	77	49	0
000031	2020	0.7518779	0.012939531	-0.055798	0.123234	K70	26.0209	0.771622	0.005617	-0.02108	1	11	36.36	0.0003	0.6078	0	0	7	12	94	61	1
000031	2021	0.87191206	0.02024498	0.110727	0.165117	K70	26.0833	0.755127	0.003608	0.005707	1	11	36.36	0.0003	0.5887	0	0	18	37	91	58	1
000031	2022	0.9148317	0.017488958	-0.142558	-0.007411	K70	26.0913	0.778465	-0.010365	-0.187164	0	11	36.36	0.0003	0.5848	0	0	15	26	86	56	0
000032	2011	0.779466	0.17655273	0.238548	0.325667	C39	21.177	0.447662	0.028511	0.037279	1	9	33.33	0.0259	0.1713	0	0	0	0	100	65	0
000032	2012	0.31903833	0.17391327	-1.237	-0.442114	C39	21.2492	0.380335	0.105781	0.197404	1	9	33.33	0.0217	0.158	0	0	0	1	113	73	0
000032	2013	0.67592883	0.214968	-0.83054	-0.511788	C39	21.1297	0.32395	0.009998	0.00968	1	9	33.33	0.0185	0.1861	0	0	1	1	112	70	0
000032	2015	0.47118798	0.2517769	-1.13493	-0.579546	F51	21.4774	0.290364	0.023268	0.039566	1	10	30	0.0004	0.2824	0	0	0	0	119	78	0
000032	2018	0.8337634	0.17960343	-0.319929	-0.291471	F51	21.4903	0.295935	0.051905	0.078345	1	9	33.33	0.3712	0.302	0	0	0	0	83	53	0
000032	2020	0.52423435	0.19690306	-0.134919	-0.382807	F51	21.6733	0.300958	0.073083	0.094233	1	9	33.33	0.3259	0.3049	0	0	0	0	115	75	0
000032	2021	0.5364301	0.17481753	-1.06859	-1.0157	E49	24.5104	0.785055	0.025106	0.060034	1	9	33.33	4.3685	1.8669	0	0	0	0	115	75	0
000032	2022	0.6465932	0.19053091	-0.915342	-0.867434	E49	24.6905	0.808366	0.013504	-0.029131	0	9	33.33	4.2704	1.8158	0	0	0	0	113	74	0
000035	2016	0.6779232	0.18832326	1.1214	0.413182	N77	22.5148	0.65617	0.035296	0.102656	0	7	42.86	7.5821	0.6389	0	0	6	14	111	71	0
000035	2017	0.8328053	0.1672576	0.222011	0.405213	N77	22.8189	0.625057	0.027661	0.073595	0	7	42.86	6.9484	0.6391	0	0	5	10	85	55	0
000035	2019	0.36215544	0.19283062	-0.506076	-0.416399	N77	24.5797	0.752553	0.016271	0.066001	0	7	42.86	3.721	1.2265	0	0	10	15	108	69	0
000035	2021	0.71641445	0.1310023	-0.873546	-0.308287	N77	23.9219	0.544809	0.035431	0.066665	0	7	42.86	3.721	1.2198	0	0	3	4	121	79	0
000035	2022	0.8948077	0.11649361	-0.573001	-0.489906	N77	23.9992	0.60563	0.004595	0.011999	0	7	42.86	3.721	1.2847	0	1	1	1	120	79	0
000036	2012	0.7450096	0.18935342	-1.39672	-1.46253	K70	22.1742	0.430298	0.020232	0.032725	0	9	33.33	0	0.0338	0	0	3	6	117	75	0
000036	2013	0.6570645	0.15807569	-1.13302	-0.761416	K70	22.1574	0.395484	0.027381	0.042593	0	11	36.36	0.0009	0.0322	0	0	3	3	115	71	0
000036	2014	0.1731402	0.08187078	-0.197662	-0.474241	K70	22.2425	0.454282	0.006596	0.018317	0	12	33.33	0.0009	0.0402	0	0	1	1	113	71	0
000036	2015	0.9431917	0.060350366	-0.412988	-0.509456	K70	22.5895	0.584915	0.01465	0.033949	0	12	33.33	0.7023	0.0906	0	0	0	0	112	73	0
000036	2016	0.66901964	0.21795818	-0.934961	-0.414291	K70	22.998	0.586168	0.139128	0.399078	0	11	36.36	0.6513	0.099	0	0	0	0	118	76	0
000036	2017	0.7587685	0.20129916	-1.53559	-0.55784	K70	22.8887	0.417036	0.157407	0.304713	0	11	36.36	0.6009	0.1605	0	0	3	7	118	77	0
000036	2018	0.80727726	0.18814501	-0.135988	-0.324982	K70	23.1114	0.500599	0.09466	0.201167	0	11	36.36	0.7113	0.193	0	0	4	17	118	76	0
000036	2019	0.62224805	0.19843864	-0.417021	0.023655	K70	23.2199	0.534994	0.073384	0.165241	0	7	42.86	0.4007	0.1641	0	0	7	12	117	76	0
000036	2020	0.71250445	0.20353103	0.060158	0.155227	K70	23.1069	0.462818	0.071274	0.112361	0	7	42.86	0.3827	0.0873	0	0	1	1	120	78	0
000036	2021	0.43418273	0.15536061	-1.98494	-1.55753	K70	22.9836	0.372875	0.05503	0.081747	0	7	42.86	0.3755	0.1042	0	0	0	0	119	77	0
000036	2022	0.6599362	0.16765659	0.016153	-0.230365	K70	22.9464	0.322254	0.064882	0.082135	0	7	42.86	0.2791	0.3166	0	0	0	0	110	71	0
000037	2011	0.7170429	0.14104338	0.114572	-0.142501	D44	22.4194	0.653787	0.001656	0.009997	1	15	40	0.004	2.4073	0	1	0	2	103	66	0
000037	2012	0.8633714	0.2135714	0.189955	0.383741	D44	22.4346	0.688802	-0.04245	-0.131999	1	14	35.71	0.0025	2.384	0	1	0	0	105	67	0
000037	2013	0.7654494	0.170288	-0.839052	-0.536043	D44	22.4171	0.669176	0.013488	0.033165	1	15	40	0.003	2.3744	0	1	0	0	115	71	1
000037	2015	0.65228873	0.15087685	-0.471264	-0.365328	D44	22.2449	0.880147	-0.181081	-0.997825	1	15	40	0.0029	1.6865	0	0	0	0	115	76	1
000037	2017	0.4709603	0.15807539	-0.513424	-0.458938	D44	21.7824	0.298029	0.000131	0.00812	1	9	33.33	0.0031	1.6734	0	0	0	0	92	60	0
000037	2019	0.7139728	0.18204775	-1.14448	-1.12351	D44	21.8924	0.359328	0.007981	0.012433	1	9	33.33	0.0031	1.7651	0	0	0	0	81	52	1
000037	2020	0.623085	0.20060344	-0.820746	-0.559136	D44	21.8288	0.308885	0.022485	0.031159	1	9	33.33	0.0031	1.748	0	0	0	0	87	56	0
000037	2021	0.59332997	0.19502977	0.545293	0.362137	D44	21.7493	0.434287	-0.182581	-0.272055	1	9	33.33	0.0029	1.7428	0	0	0	0	80	51	0
000037	2022	0.46796924	0.22069979	-0.113396	-0.54214	D44	21.6812	0.465578	-0.071185	-0.110068	1	9	33.33	0.0029	1.7376	0	0	0	0	85	55	0
000039	2011	0.3786801	0.12799665	-0.194544	0.025207	C33	24.8878	0.664184	0.05685	0.198084	1	8	37.5	0.0187	1.0247	0	1	13	26	82	52	0
000039	2012	0.8780792	0.1169505	0.372451	0.454883	C33	24.8663	0.648892	0.030645	0.099373	1	8	37.5	0	0.3352	0	1	28	58	82	52	0
000039	2013	0.6551744	0.13103558	-0.530393	-0.478269	C33	25.0083	0.662616	0.036285	0.105462	1	7	42.86	0.0187	0.3501	0	1	30	64	83	52	1
000039	2014	0.48729593	0.17801121	-1.07984	-0.994768	C33	25.1981	0.689185	0.034564	0.11116	1	8	37.5	0.0317	0.3315	0	1	21	48	81	51	0
000039	2015	0.8380115	0.18696213	-0.317591	-0.404868	C33	25.3939	0.667536	0.02128	0.069163	1	7	42.86	0.0368	0.5584	0	1	15	40	85	55	0
000039	2016	0.71415615	0.16388497	-1.0593	-0.789882	C33	25.5485	0.685954	0.005898	0.018427	1	8	37.5	0.0303	0.3824	0	1	11	31	84	53	0
000039	2017	0.51099664	0.19700848	0.012921	-0.033791	C33	25.5954	0.668943	0.024183	0.0773	1	8	37.5	0.0224	0.3225	0	1	10	24	89	57	0
000039	2018	0.5043416	0.19173682	0.07279	0.135581	C33	25.7914	0.670181	0.025606	0.090568	1	8	37.5	0.0316	0.3179	0	1	10	25	87	55	0
000039	2019	0.6237092	0.19684434	0.21807	0.123767	C33	25.8714	0.680212	0.014585	0.039288	1	8	37.5	0.0316	0.3169	0	1	23	88	87	56	0
000039	2020	0.6195395	0.18282734	-1.79418	-1.26341	C33	25.7083	0.631672	0.041117	0.121534	1	9	33.33	0.0315	0.3057	0	1	32	83	87	56	0
000039	2021	0.2943639	0.15565667	0.444789	0.452227	C33	25.7623	0.630773	0.054177	0.147729	1	9	33.33	0.0315	0.2455	0	1	14	26	87	56	0
000039	2022	0.8749164	0.14212376	-0.551177	-0.699339	C33	25.7062	0.570554	0.031536	0.066221	1	8	37.5	0.0315	0.2229	0	1	12	16	89	57	0
000040	2011	0.5844891	0.14857157	-0.296873	-0.061655	K70	21.3589	0.477982	0.0744	0.140669	0	11	36.36	0.1185	0.8348	0	0	0	2	83	53	0
000040	2012	0.65289104	0.15258186	-1.33868	-0.959003	K70	21.777	0.593918	0.067669	0.165078	0	11	36.36	0.1185	0.8404	0	0	0	1	78	50	1
000040	2013	0.7390355	0.10581217	-0.146229	-0.195341	K70	22.0997	0.683762	0.025972	0.081599	0	11	36.36	0.0426	0.9919	0	0	1	2	98	60	0
000040	2014	0.459367	0.069744825	-1.383	-0.471989	K70	22.1748	0.702902	0.012453	0.041906	0	11	36.36	0	1.1222	0	0	2	2	89	57	0
000040	2015	0.57677615	0.08308383	-0.659931	-0.591338	K70	22.6356	0.804167	0.009166	0.046802	0	11	36.36	0	0.2587	1	0	0	0	88	58	0
000040	2016	0.7314239	0.11462686	-0.17451	0.230774	K70	23.5733	0.365806	0.010142	0.015996	0	11	36.36	0	0.6485	1	0	0	0	89	56	0
000040	2017	0.58488154	0.10707243	-0.163979	0.273723	E48	24.0872	0.600067	0.018681	0.047371	0	11	36.36	0	0.6417	1	0	1	1	89	57	0
000040	2018	0.9257975	0.10127186	-0.625513	-0.363859	D44	24.262	0.576703	0.032723	0.077083	0	11	36.36	0	0.3747	1	0	3	4	52	30	0
000040	2019	0.7259098	0.057440937	-0.570985	-0.113282	D44	24.1568	0.563673	-0.030888	-0.071362	0	9	44.44	0	0.1944	1	0	3	4	115	74	0
000040	2020	0.6839216	0.07020347	-0.607175	-0.45561	D44	23.9891	0.534554	-0.039731	-0.083865	0	9	33.33	0	0.134	1	0	6	10	120	78	0
000040	2021	0.8035675	0.07502406	0.390299	0.200541	D44	23.9872	0.557142	-0.023084	-0.050951	0	9	33.33	0	0.1107	1	0	0	0	151	98	1
000040	2022	0.67150784	0.07838045	-2.66359	-1.39871	D44	23.9609	0.557906	-0.012115	-0.027456	0	8	37.5	0	0.1122	1	0	0	0	120	79	0
000042	2011	0.58553576	0.23488054	0.298472	0.212524	K70	22.69	0.646232	0.044643	0.126248	1	9	33.33	0.0377	1.3321	0	0	8	19	100	65	1
000042	2012	0.6541594	0.29199874	-0.642391	-0.485949	K70	22.7404	0.613915	0.054795	0.141978	1	9	33.33	0.0377	1.364	0	0	4	8	103	65	1
000042	2013	0.8257126	0.27219823	-1.44989	-1.10514	K70	22.8025	0.616542	0.050699	0.132263	0	8	37.5	0.0377	1.4216	0	0	3	3	103	63	0
000042	2014	0.33354512	0.42893076	-0.523711	-0.209513	K70	23.5081	0.796201	0.01887	0.092619	0	9	33.33	0.0377	1.2331	1	0	1	1	103	65	0
000042	2015	0.62174344	0.3195948	-0.715332	-0.522431	K70	23.9269	0.771898	0.01624	0.071446	0	9	33.33	0.6822	0.3797	1	0	4	5	87	57	0
000042	2016	0.66275907	0.35827693	-0.416541	-0.031513	K70	24.0961	0.799012	0.007597	0.04427	0	9	33.33	0.6824	0.4275	1	0	6	12	80	51	0
000042	2017	0.6422904	0.2890351	0.346403	0.152466	K70	24.4988	0.842186	0.013959	0.095974	0	9	33.33	0.4896	0.4197	1	0	7	11	89	57	0
000042	2018	0.7802889	0.32806998	1.51856	0.756555	K70	24.553	0.833525	0.009011	0.061411	0	9	33.33	0.3162	0.4179	0	0	10	18	119	77	1
000042	2019	0.75289863	0.32028311	0.111613	-0.039637	K70	24.5331	0.822497	0.014921	0.104175	0	9	33.33	0.3162	0.3669	0	1	3	4	117	76	0
000042	2020	0.6710135	0.32888412	0.187815	0.024275	K70	24.5175	0.815569	0.003599	0.035733	0	8	37.5	0.1728	0.3803	0	1	3	5	103	67	0
000042	2021	0.61700296	0.29377198	0.532156	0.551438	K70	24.4475	0.801428	0.001577	0.025593	0	8	37.5	0.1728	1.1766	0	1	1	1	119	77	1
000042	2022	0.6895108	0.3077187	-0.290522	-0.213036	K70	24.3257	0.77605	0.000245	0.009829	0	8	37.5	0.1688	0.3194	1	1	0	0	103	66	0
000045	2011	0.5156114	0.12341373	-1.09873	-0.857314	C17	21.3156	0.242557	0.027052	0.035714	1	9	33.33	0.0297	0.1509	0	0	1	2	89	57	0
000045	2012	0.87459636	0.29330027	-0.970928	-0.31516	F51	21.3549	0.307152	-0.043064	-0.062155	1	9	33.33	0.0297	0.1062	0	0	1	3	105	67	0
000045	2013	0.6147078	0.2494315	-1.43481	-1.13347	F51	21.7712	0.194236	0.016559	0.020551	1	9	33.33	0.0184	0.3116	0	0	1	4	87	54	0
000045	2014	0.48983356	0.21510842	0.2866	0.068213	F51	21.761	0.221956	-0.040241	-0.051721	1	8	37.5	0.0184	0.1344	0	0	1	1	89	57	0
000045	2015	0.633207	0.24445066	-0.015493	0.240434	C39	21.8116	0.267673	0.002862	0.003908	1	8	37.5	0.0184	0.1857	1	0	1	1	88	58	0
000045	2016	0.500402	0.19138922	0.035399	0.058906	C39	22.139	0.164936	-0.021184	-0.037302	1	7	42.86	0.0184	0.1229	1	0	2	2	90	57	0
000045	2017	0.88158715	0.18216538	-1.21915	-0.847398	C39	22.1573	0.160336	0.017556	0.022013	1	9	33.33	0.1631	0.1127	0	0	1	1	91	59	0
000045	2018	0.49394572	0.19840382	-0.811466	-0.513461	C39	22.2535	0.251066	-0.013488	-0.009683	1	9	33.33	0.1645	0.1114	0	0	0	0	90	58	0
000045	2019	0.5325613	0.21260935	-0.265361	-0.271872	C39	22.2343	0.149354	-0.004089	0.007215	1	8	37.5	0.1068	0.1094	0	0	0	0	88	57	0
000045	2020	0.7278503	0.20294964	0.228387	0.175277	C39	22.3266	0.215358	0.008753	0.013472	1	9	33.33	0.0636	0.1056	0	0	0	0	117	77	1
000045	2021	0.53210425	0.20139806	-0.344459	-0.27266	C39	22.4411	0.288691	0.013479	0.021713	1	9	33.33	0.019	0.1281	0	0	0	0	74	47	1
000045	2022	0.41724408	0.22049358	-1.69052	-0.721907	C39	22.4491	0.282367	0.019902	0.025729	1	9	33.33	0.019	0.1238	0	0	0	0	71	45	0
000048	2014	0.38953796	0.29017884	-0.085038	0.044576	C13	21.4078	0.695063	0.060601	0.219977	0	11	36.36	0	0.8426	0	0	0	0	116	74	1
000048	2015	0.4385353	0.24468097	-0.310852	0.082406	C13	21.3864	0.58659	0.108088	0.284488	0	11	36.36	1.8345	0.6843	0	0	0	0	119	78	0
000048	2016	0.40439448	0.1858581	0.215511	0.403565	C13	21.3961	0.578484	0.003064	0.00816	0	11	36.36	1.8345	1.1513	0	0	0	0	118	76	0
000048	2017	0.5638797	0.20648344	0.249618	0.071351	C13	22.0855	0.818492	-0.035535	-0.26942	0	11	36.36	1.8345	1.1855	0	0	3	9	117	76	0
000048	2019	0.31017345	0.13983677	-1.12177	-0.934374	C13	22.5908	0.632612	0.178963	0.515649	0	11	36.36	0.0209	0.8752	0	0	0	0	243	163	1
000048	2021	0.20930196	0.16952854	-0.605504	-0.419143	C13	23.4201	0.827464	0.026873	0.15372	0	11	36.36	0	0.8762	0	0	0	0	121	79	1
000048	2022	0.96095395	0.15774967	-0.21189	-0.417448	C13	23.5875	0.848175	0.045398	0.294748	0	11	36.36	0	0.9829	0	0	0	0	85	55	0
000049	2011	0.5007708	0.20289569	-0.707514	-0.763804	C38	21.0734	0.698867	0.110642	0.379504	1	9	33.33	0.0308	0.0728	0	0	0	1	112	73	0
000049	2012	0.50610137	0.332314	-0.573699	-0.36905	C38	21.3445	0.750595	0.091728	0.389158	1	8	37.5	0	0.2315	0	0	2	3	118	76	1
000049	2013	0.8143941	0.32004702	0.778838	0.625493	C38	21.9385	0.806481	0.081587	0.385866	1	9	33.33	0	0.2454	0	0	6	9	88	55	0
000049	2014	0.56211823	0.26091003	0.212984	0.025102	C38	22.2656	0.803558	0.066918	0.316195	1	9	33.33	0	0.0646	0	0	18	33	113	71	0
000049	2015	0.5277924	0.14734483	-0.854642	-0.804057	C38	21.9478	0.647971	0.090548	0.247317	1	9	33.33	0	0.178	0	0	12	15	56	34	0
000049	2016	0.4751327	0.14047374	-0.700538	-0.355083	C38	22.3614	0.708479	0.067956	0.220923	1	9	33.33	0	0.1769	0	0	9	12	62	37	0
000049	2017	0.5112309	0.1646625	0.388699	0.119286	C38	22.7539	0.761753	0.047745	0.213908	1	9	33.33	0	0.1426	0	0	6	12	75	47	0
000049	2018	0.7220876	0.15804121	-0.907377	-0.523596	C38	22.9005	0.743297	0.05958	0.229297	1	9	33.33	0	0.1468	0	0	7	10	72	44	0
000049	2019	0.54072696	0.23878136	-1.67081	-1.26352	C38	22.8946	0.673751	0.076377	0.228453	1	9	33.33	0.0724	0.1616	0	0	24	61	86	55	0
000049	2020	0.4116244	0.15030357	-1.95474	-1.23436	C38	22.9248	0.687771	0.081895	0.236674	1	9	33.33	0.0724	0.252	0	0	9	19	120	78	0
000049	2021	0.6356707	0.21557736	-0.227242	-0.133084	C38	23.1007	0.681789	0.073671	0.231463	1	9	33.33	0.0724	1.171	0	0	6	11	108	70	1
000049	2022	0.7250293	0.2508696	-0.932909	-0.702187	C38	23.2502	0.662442	0.068109	0.211878	0	9	33.33	0.0355	1.1949	0	0	4	11	82	52	0
000055	2011	0.49160728	0.15475257	-0.06235	-0.157355	C33	21.4949	0.46746	0.027449	0.061	0	7	42.86	0.0184	0.7657	1	0	0	1	58	36	1
000055	2012	0.5929714	0.15722242	-1.55954	-1.31213	C33	21.5682	0.502397	0.002768	0.022709	0	7	42.86	0.0184	1.2607	1	0	0	1	63	39	0
000055	2013	0.6792914	0.21299748	-0.909763	-0.67801	C33	21.6786	0.5322	0.031313	0.073819	0	7	42.86	0.1373	1.4488	1	0	0	0	111	69	0
000055	2014	0.47900608	0.35680065	0.051347	0.163316	C33	22.0215	0.644927	0.025306	0.078546	0	7	42.86	0.1373	1.5523	1	0	1	1	82	52	0
000055	2015	0.8002078	0.30022347	-1.03423	-0.818162	C33	22.2193	0.701165	0.015281	0.081298	0	7	42.86	0.1712	1.7118	1	0	0	0	70	44	0
000055	2016	0.33195975	0.29854497	-0.499931	-0.943186	C33	22.6383	0.660779	0.096653	0.295211	0	7	42.86	0.1642	1.9667	1	0	4	9	86	55	0
000055	2017	0.78115666	0.25172135	-0.625762	-0.544518	C33	22.7548	0.575245	0.150949	0.353327	0	7	42.86	0.1596	1.8716	1	0	1	1	117	76	0
000055	2018	0.6442629	0.27003688	-1.36104	-0.702822	C33	23.0897	0.512594	0.210732	0.432355	0	7	42.86	0.1652	1.5466	1	0	3	10	80	50	0
000055	2019	0.7112352	0.25693563	-0.573084	-0.117568	C33	23.1542	0.53991	0.030498	0.067101	0	7	42.86	0.1699	1.5108	1	0	1	2	114	73	0
000055	2020	0.62798005	0.26432216	-0.93672	-0.839293	C33	23.197	0.540957	0.032172	0.071002	0	7	42.86	0.282	1.333	1	0	0	0	30	20	0
000055	2021	0.49421018	0.20941426	-0.662629	-0.23522	C33	23.2297	0.543997	0.018497	0.040218	0	7	42.86	0.2858	1.3654	1	0	0	0	109	71	0
000055	2022	0.7221481	0.20403682	-0.500241	-0.516297	C33	23.2684	0.543327	0.022452	0.049206	0	7	42.86	0.4767	1.3951	1	0	0	0	82	52	0
000056	2011	0.6387444	0.17493413	-0.464458	-0.656569	K70	21.1556	1.2517	-0.138259	0	0	8	37.5	0.2055	1.8949	0	0	1	3	118	77	0
000056	2016	0.5281683	0.083629586	-0.805812	-0.539193	K70	23.0879	0.482337	0.01094	0.02214	0	9	33.33	0.1195	1.8371	0	0	0	0	90	57	0
000056	2017	0.5675351	0.1566995	0.191463	-0.023068	K70	23.3744	0.591611	0.014824	0.033547	0	9	33.33	0.7385	1.8371	0	0	4	7	107	70	0
000056	2018	0.6337595	0.112334594	1.05334	0.382851	K70	23.3076	0.561924	0.008952	0.016911	0	9	33.33	0.7758	1.7389	0	0	6	11	115	73	0
000056	2019	0.7322055	0.10405273	-2.27649	-1.15182	L72	23.2455	0.554071	0.006123	0.009286	0	9	33.33	0.707	1.6852	0	0	1	1	111	72	0
000056	2020	0.8269709	0.1619998	-0.373029	-0.195371	L72	23.1877	0.588872	-0.02719	-0.06145	0	8	37.5	0.7074	1.599	0	0	0	0	115	75	1
000056	2021	0.6533231	0.13589917	-0.071958	-0.677198	L72	23.1144	0.690232	-0.115134	-0.336193	0	8	37.5	0.2952	1.5946	0	0	0	0	119	77	0
000056	2022	0.5625881	0.14721416	0.659793	0.215323	L72	23.039	0.792816	-0.118479	-0.586233	0	9	33.33	0.0844	1.5185	0	0	0	0	114	75	0
000058	2015	0.5941311	0.15730286	0.358062	-0.074151	L72	21.6844	0.357337	0.041294	0.050329	1	9	33.33	0.0122	0.0685	0	0	0	0	79	51	0
000058	2016	0.3404448	0.21821019	-0.70168	-0.897112	L72	21.6587	0.309922	0.055814	0.069474	1	9	33.33	0.0118	0.0784	0	0	0	0	87	56	0
000058	2017	0.9202186	0.19176957	-0.861233	-0.652992	L72	22.6681	0.630906	0.04405	0.114516	1	8	37.5	0.018	0.0375	0	0	1	1	90	58	0
000058	2018	0.5923973	0.25061488	-1.72619	-0.666782	L72	22.6873	0.656307	0.003303	0.014911	1	8	37.5	0.017	0.022	0	0	2	4	108	68	0
000058	2019	0.6154605	0.20662577	-2.25327	-1.29948	L72	22.5463	0.594452	0.016665	0.041301	1	8	37.5	0.006	0.0224	0	0	0	0	114	73	0
000058	2020	0.45863283	0.24173102	0.271267	0.178979	L72	22.4865	0.574448	0.005176	0.013604	1	9	33.33	0.0148	0.0363	0	0	0	0	120	78	1
000058	2021	0.46885252	0.21193539	-0.492436	-0.397069	L72	22.4518	0.54314	0.017546	0.023369	1	9	33.33	0.0134	0.0275	0	0	0	0	119	77	1
000058	2022	0.62140894	0.19322293	-0.02158	-0.377732	L72	22.3945	0.538946	0.00753	0.008182	0	9	33.33	0.0135	0.0287	0	0	0	0	117	76	0
000059	2011	0.25712016	0.22485709	-1.62484	-0.913396	C25	24.0744	0.735552	0.029506	0.112546	1	9	33.33	0.0005	0.0778	0	0	13	23	77	49	0
000059	2012	0.696595	0.24191092	-0.108045	-0.243938	C25	24.2123	0.774421	0.000609	0.00268	1	9	33.33	0.0005	0.0686	0	0	16	35	81	51	0
000059	2013	0.64910346	0.21731663	-0.720141	-0.312926	C25	24.0712	0.745773	-0.005695	-0.021637	1	8	37.5	0.0005	0.07	0	0	10	12	75	46	0
000059	2014	0.41852054	0.21689565	-0.866163	-0.640084	C25	24.2671	0.725987	-0.042954	-0.163181	1	9	33.33	0.0003	0.1079	0	0	14	27	59	35	0
000059	2016	0.59690726	0.18981878	0.042192	-0.00509	C25	24.1691	0.646672	0.058913	0.169058	1	7	28.57	0.0003	0.5553	1	0	2	2	104	66	0
000059	2018	0.65066147	0.15069553	-0.307271	0.0246	C25	24.2033	0.576934	0.034618	0.080107	1	9	33.33	0	0.5737	0	0	12	23	108	68	0
000059	2019	0.6122595	0.1542954	-0.325313	-0.297558	C25	24.1029	0.51817	0.035729	0.072963	1	9	33.33	0	0.5942	0	0	16	31	100	63	0
000059	2020	0.6504163	0.14887504	-0.30956	-0.13734	C25	24.0519	0.494189	0.012365	0.023973	1	9	33.33	0.0028	0.8962	0	0	7	9	110	72	1
000059	2021	0.36931923	0.16632935	0.233256	0.488847	C25	24.1926	0.53655	0.029182	0.062595	1	9	33.33	0.0025	0.8601	0	0	4	10	94	61	0
000059	2022	0.6482201	0.14967309	0.393079	0.409978	C25	24.2086	0.537197	0.01841	0.036652	0	9	33.33	0	0.8391	0	0	4	5	100	65	0
000060	2011	0.4504748	0.5271799	-0.004851	-0.051149	C32	23.3653	0.525585	0.077878	0.179451	1	11	36.36	0.1089	0.2915	0	0	31	50	85	55	1
000060	2012	0.67891103	0.21673451	-0.19115	-0.139718	C32	23.3675	0.495988	0.037944	0.077075	1	11	36.36	0.1089	0.3029	0	0	34	58	90	58	0
000060	2013	0.5413862	0.15817843	-0.809248	-0.462983	C32	23.3939	0.561427	0.02914	0.069248	1	11	36.36	0.1229	0.3788	0	0	19	34	90	57	0
000060	2014	0.4976606	0.18891378	-1.06352	-1.04794	C32	23.3776	0.540798	0.038741	0.077957	1	11	36.36	0.0914	0.3605	0	0	16	24	102	64	0
000060	2015	0.45967472	0.18294594	0.409817	0.307726	C32	23.4885	0.503239	0.016415	0.02736	1	10	40	0.0687	0.3878	0	0	17	28	86	56	1
000060	2016	0.6837001	0.112212546	-0.840823	-0.664049	C32	23.5547	0.515829	0.020149	0.042074	1	10	40	0.0626	0.3938	0	0	13	18	92	59	1
000060	2017	0.7445752	0.1454656	-0.395112	-0.610035	C32	23.6608	0.448532	0.057955	0.106665	1	9	44.44	0.0531	0.3642	1	0	10	13	91	59	1
000060	2018	0.7775862	0.2053313	0.636545	0.260033	C32	23.694	0.450591	0.04663	0.089104	1	9	33.33	0.0481	0.3526	1	0	11	15	91	59	1
000060	2019	0.6509051	0.19500618	-1.3767	-0.971468	C32	23.7349	0.440773	0.042882	0.077927	1	9	33.33	0.0301	0.365	0	0	16	27	93	60	1
000060	2020	0.6696117	0.12831882	-0.525215	-0.298073	C32	23.9157	0.47259	0.045171	0.081549	1	9	33.33	0.0301	0.3621	0	0	9	13	89	58	0
000060	2021	0.18630795	0.1544745	-0.375991	-0.536659	C32	24.0412	0.501386	0.044237	0.088432	1	9	33.33	0.0016	0.1466	0	0	9	13	70	43	1
000060	2022	0.6957825	0.1366112	-0.073479	-0.214054	C32	24.2092	0.531575	0.037834	0.082153	1	9	33.33	0.0016	0.1347	0	0	5	7	90	58	0
000061	2011	0.5913487	0.19198747	-0.272633	-0.158219	F51	22.9713	0.564772	0.02761	0.064311	1	13	38.46	1.3036	0.6859	0	0	13	24	112	73	0
000061	2012	0.78871995	0.1880789	-0.498671	-0.380089	L72	23.0857	0.593047	0.009888	0.014994	1	13	38.46	1.3036	0.466	0	0	11	26	119	77	0
000061	2013	0.55032015	0.17491539	-0.747833	-0.620185	L72	23.2266	0.499835	0.01766	0.022765	1	13	38.46	0.5777	0.8959	0	0	10	27	98	60	0
000061	2014	0.35453025	0.12687075	-0.340629	-0.739847	L72	23.3483	0.554065	0.009808	0.017257	1	13	38.46	0.4253	1.3813	0	0	5	15	116	74	0
000061	2015	0.30221033	0.1854345	-0.500416	-0.597226	L72	23.504	0.622803	0.002744	0.004272	1	13	38.46	0.427	1.315	0	0	6	12	120	79	1
000061	2016	0.5880823	0.18449332	-0.262129	-0.065321	L72	23.571	0.637762	0.005407	0.018261	1	13	38.46	0.4175	1.2236	0	0	3	5	120	78	0
000061	2017	0.71275586	0.16379437	1.29745	0.655636	L72	23.6594	0.659883	0.003246	0.002888	1	13	38.46	0.1212	1.2236	0	0	10	23	121	80	0
000061	2018	0.4594405	0.17306788	-0.110377	0.037872	L72	23.6677	0.653134	0.005275	0.008679	1	13	38.46	0.0231	0.9165	0	0	2	3	114	72	0
000061	2019	0.7216082	0.15495414	-0.177017	-0.661167	L72	23.6988	0.649514	0.020757	0.059704	1	12	41.67	0.022	0.9165	0	0	0	0	117	76	0
000061	2020	0.76589274	0.18279488	-2.41524	-0.967748	L72	23.6888	0.634451	0.022783	0.058371	1	12	41.67	0.0022	0.9165	0	0	0	0	117	77	0
000061	2021	0.66848415	0.16146448	0.409249	0.451181	L72	23.7519	0.638294	0.023976	0.066096	1	12	41.67	0.0022	0.9165	0	0	1	1	120	78	1
000061	2022	0.722982	0.17726989	-0.849093	-0.463681	L72	23.7672	0.641841	0.015597	0.03477	0	10	50	0.0022	0.9165	0	0	0	0	119	78	0
000062	2011	0.47669488	0.20153503	0.974755	0.949297	L71	22.2631	0.620521	0.010625	0.028724	0	9	33.33	0.0086	0.0252	0	0	1	4	71	45	0
000062	2012	0.74320924	0.25437778	-0.354517	-0.209782	L72	22.3323	0.679874	0.056602	0.180036	0	9	33.33	0.0015	0.0116	0	0	4	7	78	50	0
000062	2013	0.6306132	0.26121992	-1.53271	-1.71093	L72	22.3071	0.588971	0.083314	0.210994	0	9	33.33	0	0.0125	0	0	2	5	77	48	0
000062	2014	0.6402872	0.20693961	-0.312346	-0.235928	L72	22.121	0.411927	0.116519	0.206342	0	9	33.33	0	0.0335	1	0	1	1	59	35	0
000062	2015	0.388028	0.22786538	-0.444641	-0.432322	L72	22.545	0.404929	0.060448	0.104215	0	9	33.33	2.8641	0.0984	1	0	1	1	66	42	0
000062	2016	0.4288061	0.25950414	-2.50114	-1.02381	L72	22.6581	0.410328	0.063531	0.106916	0	9	33.33	2.8641	0.0984	1	0	2	3	73	46	0
000062	2017	0.5712044	0.23262075	-1.90004	-1.05213	F51	22.871	0.477586	0.05332	0.098248	0	9	33.33	2.8641	0.0984	1	0	8	22	78	50	0
000062	2018	0.75042427	0.1921538	-0.382591	-0.338549	F51	23.0556	0.500546	0.074702	0.146318	0	8	37.5	0.1612	0.0984	1	0	2	5	68	42	0
000062	2019	0.81075644	0.18528086	-0.469829	-0.292242	F51	23.1525	0.496825	0.063191	0.121631	0	9	33.33	0.1618	0.0984	1	0	3	14	82	53	0
000062	2020	0.77537596	0.2152492	-0.407803	-0.051426	F51	23.2281	0.50159	0.058797	0.112797	0	9	33.33	0.1729	0.0975	1	0	3	8	87	56	0
000062	2021	0.5511933	0.19587058	-0.745264	-0.40696	F51	23.4812	0.568913	0.066132	0.14339	0	9	33.33	0.1729	0.2425	1	0	5	6	86	55	0
000062	2022	0.42205358	0.21865116	0.216953	0.010013	F51	23.5183	0.52189	0.065983	0.135556	0	9	33.33	0.1736	0.3012	0	0	2	4	69	43	0
000063	2011	0.55552965	0.11004545	0.348253	0.437395	C39	25.3807	0.750505	0.021288	0.085019	0	14	35.71	0.3096	0.7575	0	1	45	122	99	64	0
000063	2012	0.54780316	0.15299495	1.18517	0.602915	C39	25.4003	0.789302	-0.024241	-0.132123	0	14	35.71	0.3291	0.7815	0	1	41	128	77	49	0
000063	2013	0.76654875	0.15046011	-0.788999	-0.674685	C39	25.3292	0.763931	0.014325	0.060253	0	14	35.71	0.2514	0.7144	0	1	38	120	89	56	0
000063	2014	0.68663615	0.1204133	-0.576423	-0.41591	C39	25.3887	0.752458	0.025681	0.105857	0	14	35.71	0.2289	0.6673	0	1	41	112	87	55	0
000063	2015	0.8240531	0.11232478	-0.148219	-0.327135	C39	25.5182	0.641433	0.030938	0.09298	0	13	38.46	0.243	0.7535	0	1	42	100	86	56	0
000063	2016	0.6283366	0.097482085	-0.377319	-0.276242	C39	25.6766	0.711347	-0.00994	-0.051959	0	14	35.71	0.1436	0.7522	1	1	39	115	85	54	0
000063	2017	0.5730407	0.10636765	0.219778	-0.025151	C39	25.6928	0.684777	0.037415	0.123742	0	14	35.71	0.0952	0.7027	0	1	29	102	98	63	1
000063	2018	0.7511786	0.119285464	1.28358	0.4413	C39	25.5858	0.745184	-0.053725	-0.239577	0	9	33.33	0.0137	0.6859	0	1	23	66	83	53	0
000063	2019	0.6257339	0.12423148	-1.47881	-1.00286	C39	25.6735	0.731206	0.040911	0.14675	0	9	33.33	0.0156	0.7984	0	1	48	179	75	48	0
000063	2020	0.6442045	0.12124546	-0.441039	-0.273266	C39	25.7381	0.693813	0.031345	0.098385	0	9	33.33	0.0163	0.8806	0	1	40	94	87	56	0
000063	2021	0.7153726	0.13515688	-0.418896	-0.082738	C39	25.8518	0.684246	0.041691	0.132336	0	9	33.33	0.0133	0.9831	0	1	47	103	88	57	0
000063	2022	0.70214546	0.14578725	0.238503	0.207863	C39	25.9215	0.670948	0.043059	0.137792	0	9	33.33	0.0205	0.993	0	1	47	111	76	48	0
000065	2011	0.6903066	0.101749204	-0.947808	-0.664213	E48	21.5692	0.723701	0.036605	0.134838	1	9	33.33	0	0.1895	0	0	1	2	82	52	0
000065	2012	0.7679341	0.15562432	-0.519378	-0.005761	E48	21.8832	0.756321	0.044885	0.183092	1	9	33.33	0	0.1919	0	0	0	1	88	56	0
000065	2013	0.45483446	0.19444966	-0.754058	-0.296844	E48	22.1052	0.757927	0.049207	0.195158	1	9	33.33	0	0.2132	0	0	0	0	73	44	0
000065	2014	0.5911596	0.2737463	-0.54269	-0.374997	E48	22.3162	0.75983	0.045613	0.192316	1	9	33.33	0	0.1783	0	0	0	0	85	53	0
000065	2015	0.28658912	0.26738498	-0.603609	-0.416023	E48	22.613	0.672985	0.034824	0.11257	1	8	37.5	0	0.1938	0	0	0	0	90	58	0
000065	2016	0.6662469	0.20787074	0.253831	0.321459	E48	23.2204	0.698646	0.04349	0.144592	1	9	33.33	0	0.5768	0	0	0	0	83	52	0
000065	2017	0.648139	0.23919879	-0.91866	-0.70403	E48	23.1625	0.640241	0.047378	0.136711	1	9	33.33	0	0.5451	0	0	3	5	91	59	0
000065	2018	0.4751827	0.26727986	-0.803817	-0.502055	E48	23.1611	0.597413	0.053966	0.141035	1	9	33.33	0	0.5666	0	0	11	26	119	77	1
000065	2019	0.7325434	0.27972466	-1.90514	-1.19233	E48	23.4142	0.630137	0.050153	0.141372	1	8	37.5	0	0.5444	0	0	25	62	87	56	0
000065	2020	0.60823303	0.2837313	-0.257058	-0.24373	E48	23.6181	0.655597	0.043367	0.133619	1	9	33.33	0	0.5272	0	0	4	6	92	59	1
000065	2021	0.5497378	0.23940803	-3.14135	-0.979093	E48	23.6856	0.6463	0.035001	0.100397	1	9	33.33	0	0.5274	0	0	4	5	111	71	1
000065	2022	0.477646	0.26021722	-1.92894	-1.15072	E48	23.818	0.612401	0.036383	0.082014	0	9	33.33	0	0.5273	0	0	0	0	90	58	0
000066	2011	0.5936394	0.30063933	-0.724453	-0.58657	C39	24.2137	0.68834	0.014464	0.032152	1	9	33.33	0.0072	0.0744	0	0	5	11	114	75	0
000066	2012	0.82654613	0.37155348	-0.440457	-0.086462	C39	24.3915	0.738523	0.002436	-0.084881	1	9	33.33	0.0024	0.0137	0	0	3	7	90	58	0
000066	2013	0.51298565	0.3306042	-2.11131	-0.929232	C39	24.3926	0.77851	-0.019448	0.010995	1	9	33.33	0.0024	0.0677	0	0	0	0	104	64	0
000066	2014	0.6086967	0.21814351	-0.091691	-0.006331	C39	24.4258	0.791154	-0.008379	-0.005145	1	9	33.33	0.0024	0.0512	0	0	0	0	110	70	0
000066	2016	0.3626958	0.24222717	-0.887057	-0.946907	C39	24.4334	0.767378	0.005253	0.011965	1	9	33.33	0.0024	0.0425	0	0	0	0	108	70	0
000066	2018	0.5654313	0.2806622	-0.515949	-0.238312	C39	23.496	0.584406	0.066014	0.158177	1	9	33.33	0.0152	0.0714	0	0	13	17	119	77	0
000066	2019	0.59589356	0.27541664	-0.816273	-0.652683	C39	23.7992	0.600809	0.053799	0.134405	1	9	33.33	0.0132	0.1409	0	0	4	20	118	77	0
000066	2020	0.706238	0.38788766	-0.591522	-1.04658	C39	24.0386	0.660481	0.035401	0.103562	1	9	33.33	0.0054	0.0911	0	0	7	10	120	78	0
000066	2021	0.24694529	0.45256242	-0.525354	-0.185323	C39	24.211	0.670954	0.020864	0.061559	1	9	33.33	0.0095	0.0953	0	0	18	46	121	79	0
000066	2022	0.63616604	0.42805457	-0.524054	-0.607357	C39	24.2458	0.561631	0.00668	0.008801	0	9	33.33	0.0086	0.1596	0	0	14	34	120	79	0
000068	2016	0.54701924	0.4349555	-0.183892	-0.113683	C39	20.9961	0.390353	0.00664	0.01598	0	12	33.33	0.0001	1.0132	0	0	0	0	83	52	0
000068	2018	0.8014011	0.21250099	-1.7072	-0.867136	C39	21.9598	0.728095	-0.040564	-0.25416	0	11	36.36	0.0001	0.9079	0	0	9	28	81	51	0
000068	2019	0.4998365	0.20864968	-0.573577	-0.178979	C39	22.0547	0.747129	0.001904	0.011344	1	9	44.44	0	0.8255	1	0	4	5	107	68	0
000068	2020	0.6587787	0.25353166	-0.828676	-0.485557	M74	22.0353	0.790441	-0.048218	-0.45806	1	12	33.33	0	0.7549	0	0	0	0	110	72	0
000068	2021	0.62417704	0.2735944	0.289931	0.216234	M74	22.1165	0.836634	-0.029373	-0.371387	1	12	33.33	0	0.7564	0	0	0	0	119	77	1
000068	2022	0.46201286	0.2712349	-1.5048	-0.966534	M74	22.184	0.901682	-0.054387	-4.77565	0	11	36.36	0	0.7141	0	0	0	0	117	76	0
000070	2011	0.500014	0.13226919	0.563061	0.375203	C39	21.3223	0.495641	0.023029	0.046014	1	11	36.36	0.0012	0.175	0	0	1	4	104	67	0
000070	2012	0.8552602	0.1644639	-0.171538	-0.292781	C38	21.4122	0.509238	0.027426	0.055643	1	10	40	0.104	0.175	0	0	0	1	74	46	0
000070	2013	0.6190484	0.18954855	-1.8359	-0.644682	C38	21.5357	0.482769	0.028579	0.060187	1	9	33.33	0.0664	0.2162	0	0	0	0	116	72	0
000070	2014	0.53703	0.19647923	-0.078271	-0.231348	C38	21.6819	0.51634	0.02715	0.052015	1	9	33.33	0.0636	0.1996	0	0	0	0	99	61	0
000070	2015	0.79749227	0.25229025	-1.49455	-1.03401	C38	22.1007	0.64449	-0.071878	-0.265609	1	9	33.33	0.0347	0.3548	0	0	1	1	99	64	0
000070	2016	0.71516687	0.22798587	-0.748195	-0.653624	C38	22.2849	0.6724	0.028812	0.083297	1	9	33.33	0.0317	0.3548	0	0	0	0	113	73	1
000070	2017	0.2832756	0.21259603	-0.727737	-1.11828	C38	22.4902	0.688177	0.041229	0.145907	1	8	37.5	0.0228	0.3548	0	0	5	9	117	76	0
000070	2018	0.68640924	0.20097971	0.122238	0.043467	C38	22.7	0.694881	0.04177	0.150126	1	9	33.33	0.0316	0.3548	0	0	11	21	101	63	0
000070	2019	0.8557195	0.23706205	-0.927348	-0.828074	C38	22.6819	0.5931	0.05181	0.144846	1	9	33.33	0.0299	0.2159	0	0	15	23	101	64	0
000070	2020	0.5632409	0.209289	-0.426327	-0.177816	C38	23.0344	0.705036	0.005782	0.004706	1	8	37.5	0.0298	0.197	0	0	7	11	106	68	0
000070	2021	0.84810215	0.22651339	0.196194	0.41952	C38	22.8424	0.697191	-0.072345	-0.312796	1	9	33.33	0.0053	0.1594	0	0	3	4	120	78	1
000070	2022	0.7300163	0.25139907	0.39306	0.188364	C38	22.7867	0.699494	0.006847	0.007389	0	9	33.33	0	0.1557	0	0	2	5	117	76	0
000078	2011	0.3998994	0.13455264	0.559779	0.247415	C27	22.2992	0.799178	0.0128	0.066345	0	11	36.36	0.1933	0.0224	0	0	1	2	107	70	0
000078	2012	0.52807057	0.18851194	-0.019707	-0.139864	F52	22.492	0.819737	0.017239	0.070037	0	11	36.36	0.1933	0.0329	0	0	0	0	84	54	0
000078	2013	0.53361726	0.16379385	-2.0038	-1.29386	F52	22.8051	0.764565	0.028595	0.076883	0	9	33.33	0.1724	0.4692	0	0	0	0	101	61	0
000078	2014	0.3322536	0.14436333	-0.35621	-0.225908	F52	22.9883	0.814926	0.008683	0.016545	0	11	36.36	0.1724	0.073	0	0	0	0	113	71	0
000078	2015	0.91797477	0.18637303	-1.04672	-0.826408	F52	23.2698	0.832078	0.040627	0.263099	0	11	36.36	1.4337	0.2168	0	0	0	0	112	73	0
000078	2016	0.561988	0.2155427	-1.23759	-1.17777	F52	23.5364	0.647212	0.02994	0.077971	0	7	42.86	0.6229	0.0394	0	0	0	0	111	71	0
000078	2017	0.44277242	0.17521666	-0.563421	-0.381259	F52	24.1529	0.790373	0.026691	0.115854	0	7	42.86	0.6233	0.0853	0	0	5	11	117	76	0
000078	2018	0.27286234	0.2135897	1.0831	0.719792	F52	24.4399	0.825944	0.017753	0.074913	0	7	42.86	0.6233	0.0614	0	0	2	5	115	73	0
000078	2019	0.47849563	0.22213005	-0.248061	-0.296258	F52	24.4409	0.809302	0.012507	0.032991	0	9	33.33	1.069	0.0725	0	0	4	4	118	77	0
000078	2020	0.68984085	0.23288582	-1.12061	-0.704371	F52	24.4051	0.811438	-0.001039	-0.04908	0	9	33.33	1.0736	0.0498	0	0	1	1	117	77	0
000078	2021	0.7252098	0.23994644	-0.040924	-0.054048	F52	24.3504	0.805651	0.006857	0.016024	0	9	33.33	1.0736	0.055	0	0	0	0	119	77	0
000078	2022	0.22170304	0.16232444	-1.72113	-0.924006	F52	24.3138	0.831447	-0.027367	-0.219012	0	9	33.33	0.7173	0.0547	0	0	0	0	117	76	0
000088	2011	0.7455424	0.08478796	-0.219466	-0.620758	G58	22.4123	0.077074	0.086654	0.091074	1	9	33.33	0.0099	0.042	0	0	14	30	118	77	0
000088	2012	0.8897175	0.11172082	-0.683992	-1.03976	G54	22.3896	0.074929	0.083906	0.089671	1	9	33.33	0.005	0.0557	0	0	6	8	117	75	0
000088	2013	0.5311886	0.14958414	-1.57017	-1.12239	G54	22.4437	0.085955	0.076022	0.081832	1	9	33.33	0.005	0.0117	0	0	10	16	77	48	0
000088	2014	0.5271084	0.15615354	-0.946769	-0.801924	G54	22.644	0.188218	0.069362	0.085817	1	9	33.33	0.0037	0.0331	0	0	8	8	78	48	0
000088	2015	0.7400038	0.139269	-0.261707	0.031749	G54	22.7874	0.229364	0.066338	0.079071	1	9	33.33	0.0037	0.0904	0	0	2	3	106	69	0
000088	2016	0.66438127	0.16241117	-1.74447	-1.26308	G54	22.8343	0.215342	0.046601	0.059802	1	9	33.33	0	0.0904	0	0	1	1	108	70	0
000088	2017	0.8483668	0.15230334	-0.802773	-0.306841	G54	22.9529	0.238875	0.046564	0.064591	1	9	33.33	0	0.0901	0	0	0	0	107	70	0
000088	2018	0.6745567	0.20288184	0.025559	-0.24321	G54	23.0564	0.248857	0.047117	0.066828	1	9	33.33	0	0.0901	0	0	0	0	110	70	0
000088	2019	0.7576093	0.21087687	-1.29776	-0.6023	G54	23.1227	0.257485	0.035802	0.05062	1	9	33.33	0	0.0901	0	0	1	1	110	71	0
000088	2020	0.5382055	0.2451998	-0.101713	-0.567993	G54	23.2967	0.2492	0.029232	0.04561	1	8	25	0	0.09	0	0	0	0	93	60	0
000088	2021	0.8196621	0.20243211	-0.243445	0.145785	G54	23.3588	0.26846	0.034682	0.051328	1	9	33.33	0	0.0565	0	0	0	0	100	64	1
000088	2022	0.6938819	0.23017432	0.354541	0.018051	G54	23.5203	0.337973	0.0296	0.047465	0	9	33.33	0.0016	0.0556	0	0	0	0	107	70	0
000089	2011	0.5076955	0.14485551	-0.704587	-0.469589	G58	22.9386	0.251293	0.072818	0.096141	1	9	33.33	0.0035	0.0513	0	0	26	65	64	40	0
000089	2012	0.54512656	0.17165938	-0.25539	-0.357452	G56	23.0653	0.293495	0.056383	0.078994	1	9	33.33	0.0035	0.0339	0	0	25	42	78	50	0
000089	2013	0.5007991	0.25629127	-1.04529	-0.579721	G56	23.1965	0.341296	0.042916	0.064467	1	9	33.33	0.0035	0.0659	0	0	20	34	84	53	0
000089	2014	0.38803953	0.12756556	-1.7841	-1.51384	G56	23.2647	0.376038	0.021752	0.033908	1	9	33.33	0.0056	0.0473	0	0	19	34	88	56	0
000089	2015	0.4506681	0.20481682	-0.983983	-0.486326	G56	23.2044	0.142207	0.044579	0.051032	1	9	33.33	0	0.0642	0	0	14	26	93	61	1
000089	2016	0.41394225	0.12577114	-0.849821	-0.593024	G56	23.2474	0.141008	0.046071	0.052661	1	9	33.33	0	0.1327	0	0	6	20	120	78	1
000089	2017	0.5355734	0.09033561	0.187792	-0.047513	G56	23.2972	0.144605	0.051462	0.059212	1	9	33.33	0	0.195	0	0	9	27	85	55	0
000089	2018	0.504473	0.10739102	-0.225537	-0.336087	G56	23.3225	0.13351	0.050679	0.0574	1	9	33.33	0	0.1462	0	0	16	43	90	58	0
000089	2019	0.58896595	0.1300379	0.053074	-0.149423	G56	23.3639	0.138555	0.04319	0.04922	1	9	33.33	0	0.1718	0	0	19	42	90	59	0
000089	2020	0.6984979	0.12229209	-0.793907	-0.526849	G56	23.4391	0.210235	0.002545	0.002354	1	9	33.33	0	0.136	0	0	17	35	89	58	0
000089	2021	0.5216241	0.1333917	-0.113378	-0.012688	G56	23.994	0.547947	-0.000763	-0.002897	1	9	33.33	0.0018	0.0974	0	0	24	49	88	57	0
000089	2022	0.59153444	0.1866515	0.122129	0.398068	G56	23.9472	0.574362	-0.044901	-0.106959	1	9	33.33	0.0018	0.1072	0	0	16	34	92	60	1
000090	2011	0.5536784	0.14991961	-0.115641	0.020571	E47	22.7382	0.590704	0.027095	0.066199	1	6	50	0.0011	0.1362	1	0	0	1	110	71	0
000090	2012	0.7086975	0.1617112	-1.52698	-0.867772	E48	22.8725	0.624482	0.02916	0.077653	1	7	42.86	0.0011	0.0836	0	0	3	4	109	69	0
000090	2013	0.64829236	0.20604675	-0.626874	-0.128715	E48	23.0048	0.655718	0.038648	0.112594	1	7	42.86	0	0.06	0	0	6	8	101	61	0
000090	2014	0.5787726	0.2313343	-1.54658	-1.00533	E48	23.1236	0.664769	0.038224	0.114324	1	7	42.86	0	0.2627	0	0	1	1	89	57	0
000090	2015	0.72680473	0.239718	-0.887671	-0.891544	E48	23.5299	0.625577	0.023703	0.063742	1	7	42.86	0.0001	1.1662	0	0	2	2	88	58	0
000090	2016	0.570521	0.22166233	-1.04262	-0.336083	E48	23.6829	0.671569	0.023127	0.07099	1	7	42.86	0.0001	1.1662	0	0	7	18	111	71	0
000090	2017	0.41050664	0.25835112	-0.777829	-0.2352	E48	23.9734	0.74455	0.023194	0.09198	1	7	42.86	0.0001	1.1662	0	0	8	20	91	59	0
000090	2018	0.47850013	0.24965261	0.058715	0.150575	E48	24.1809	0.724716	0.024428	0.089877	1	7	42.86	0.0083	1.1585	0	0	13	26	90	58	0
000090	2019	0.69936633	0.25030816	-0.267205	-0.099644	E48	24.4199	0.760364	0.030601	0.128892	1	7	42.86	0.0091	1.0912	0	0	5	14	93	60	0
000090	2020	0.4655327	0.2182023	-1.22477	-0.97226	E48	24.6151	0.774743	0.030384	0.135647	1	6	50	0.0183	0.945	0	0	4	8	92	59	0
000090	2021	0.4001142	0.24877132	-0.055679	0.084136	E48	24.8147	0.785596	0.032623	0.152168	1	8	37.5	0.0142	0.9761	0	0	4	8	105	67	1
000090	2022	0.32093683	0.23935562	-0.450483	-0.623929	E48	24.9603	0.79643	0.028475	0.142176	0	8	37.5	0.0056	0.9318	0	0	6	11	103	66	0
000096	2011	0.8180489	0.093445584	0.002861	0.077572	F51	21.4113	0.088711	0.047325	0.051695	1	11	36.36	0	0.1024	0	0	0	1	110	71	0
000096	2012	0.7870042	0.13938774	-0.340919	-0.389777	F51	21.4114	0.09312	0.010561	0.011211	1	11	36.36	0	0.084	0	0	0	0	116	74	0
000096	2013	0.5921917	0.14625166	-0.838331	-0.582281	F51	21.4403	0.085742	0.033357	0.036313	1	11	36.36	0	0.0689	0	0	0	0	118	74	0
000096	2014	0.43626106	0.12753461	-1.42386	-0.914248	F51	21.4328	0.070359	0.021448	0.022469	1	11	36.36	0	0.1269	0	0	0	0	117	75	0
000096	2015	0.71917564	0.13369139	-0.738711	-0.774041	F51	21.5194	0.089219	0.06737	0.073683	1	11	36.36	0	0.0513	0	0	0	1	119	78	0
000096	2016	0.54000133	0.118524805	-0.521394	-0.707052	F51	21.6111	0.051592	0.122159	0.128328	1	11	36.36	0	0.1125	0	0	0	0	120	78	0
000096	2017	0.8800779	0.11226901	-0.199984	0.292537	F51	21.6606	0.0593	0.060702	0.063137	1	11	36.36	0	0.1404	0	0	1	1	103	66	0
000096	2018	0.7701052	0.11319994	0.258765	0.268045	F51	21.6967	0.055786	0.042204	0.043494	1	11	36.36	0	0.1907	0	0	0	0	101	63	0
000096	2019	0.5257971	0.11785641	0.006423	-0.151519	F51	21.804	0.07143	0.043773	0.046022	1	11	36.36	0	0.2368	0	0	1	1	86	55	0
000096	2020	0.72309756	0.12491492	0.186954	0.084553	F51	21.847	0.07023	0.043255	0.045827	1	11	36.36	0	0.249	0	0	0	0	94	61	0
000096	2021	0.67806816	0.08111834	-0.601356	-0.284561	F51	21.8495	0.055024	0.022857	0.023413	1	11	36.36	0	0.249	0	0	0	0	91	58	0
000096	2022	0.45280007	0.08984266	-1.08581	-0.555802	F51	21.7355	0.054761	0.021332	0.021399	0	10	40	0	0.249	0	0	0	0	98	63	0
000099	2011	0.4806446	0.10719674	-1.02227	-0.497003	G56	21.7206	0.3603	0.052258	0.081609	1	15	33.33	0	0.0887	0	0	4	7	117	76	0
000099	2012	0.80401456	0.14750421	-1.77569	-0.649596	G56	21.9849	0.435512	0.041085	0.07277	1	15	33.33	0	0.0358	0	0	6	10	116	74	0
000099	2013	0.57117575	0.13741533	-2.72823	-1.21041	G56	22.0687	0.360138	0.050666	0.079179	1	15	33.33	0	0.0552	0	0	8	17	73	44	0
000099	2014	0.34747964	0.16268237	-0.703586	-0.538821	G56	22.2172	0.388661	0.046189	0.075112	1	15	33.33	0	0.1758	0	0	6	10	113	71	0
000099	2015	0.6719024	0.18922968	-0.983312	-0.79181	G56	22.325	0.432835	0.034962	0.060896	1	15	33.33	0	0.1126	0	0	3	5	100	65	0
000099	2016	0.38384894	0.19088435	-1.78526	-1.38602	G56	22.3111	0.412218	0.018331	0.030267	1	13	38.46	0.0001	0.1608	0	0	5	12	76	47	0
000099	2018	0.55398405	0.16008697	0.428964	0.366379	G56	22.4573	0.434482	0.028101	0.048886	1	15	33.33	0.0001	0.161	0	1	10	18	80	50	0
000099	2020	0.5416282	0.091711454	-0.466395	0.10431	G56	22.4303	0.347693	0.038741	0.062787	1	15	33.33	0.0001	0.1509	0	1	3	4	78	49	0
000099	2021	0.66439617	0.09372272	0.276116	0.496514	G56	22.6129	0.251649	0.037594	0.052121	1	16	31.25	0.0001	0.5285	0	1	2	8	84	53	0
000099	2022	0.6306201	0.17410399	-0.153976	-0.147314	G56	22.5895	0.207693	0.026297	0.039481	1	12	41.67	0	0.4486	0	1	2	4	89	57	0
000100	2011	0.7268284	0.0964727	-0.829686	-0.944124	C39	25.0275	0.739467	0.022577	0.089617	1	8	37.5	5.5308	1.0449	0	0	9	23	70	44	0
000100	2012	0.72592956	0.15092552	-0.505948	-0.325994	C39	25.1021	0.74628	0.01596	0.067773	0	8	37.5	5.9299	1.0439	0	0	22	38	57	35	0
000100	2013	0.5841574	0.1600808	-0.263962	-0.394482	C39	25.081	0.744391	0.036945	0.148858	0	9	33.33	6.2091	0.9774	0	0	15	18	59	34	0
000100	2014	0.68524873	0.1583066	-0.561383	-0.447035	C39	25.2545	0.710795	0.045574	0.174956	0	9	33.33	6.9145	1.1627	0	0	19	31	58	34	0
000100	2015	0.5344434	0.13421614	-1.09442	-0.452725	C39	25.4396	0.663286	0.028903	0.10603	0	12	33.33	5.2854	2.2591	0	0	24	103	56	34	0
000100	2016	0.83604634	0.16687047	-0.045248	-0.328939	C39	25.7146	0.689087	0.014528	0.070377	0	12	33.33	5.2917	2.4924	0	0	23	71	62	37	0
000100	2017	0.6633608	0.19201921	-0.287807	-0.395118	C39	25.8003	0.662227	0.022114	0.089568	0	12	33.33	4.7822	2.4515	0	0	25	86	89	57	0
000100	2018	0.6954197	0.15934695	0.125756	0.297286	C39	25.9847	0.684216	0.021089	0.113733	0	12	33.33	4.7887	2.3223	1	0	11	28	118	76	0
000100	2019	0.42804605	0.15030669	-0.454939	-0.590126	C39	25.8283	0.612465	0.022189	0.086934	0	9	44.44	6.0129	1.7431	1	0	18	42	118	77	0
000100	2020	0.76619416	0.14544722	0.077068	0.037123	C39	26.2759	0.650817	0.01964	0.128656	0	10	40	5.815	1.8575	1	0	30	55	79	50	0
000100	2021	0.49010658	0.13640305	-1.88903	-0.971169	C39	26.4557	0.612464	0.048453	0.233708	0	11	36.36	5.8169	1.8317	1	0	32	54	91	58	0
000100	2022	0.48728928	0.1204777	-0.624294	-0.141972	C39	26.6094	0.632944	0.004967	0.005156	0	9	44.44	4.7831	1.5331	1	0	39	80	70	44	0
000151	2011	0.51613295	0.14999503	-0.347631	0.091576	F52	20.8932	0.272902	-0.00916	-0.012886	1	9	33.33	0	0.0148	0	0	0	0	65	41	0
000151	2012	0.65507	0.16034755	-0.586738	-0.400934	F51	21.2336	0.45525	0.026474	0.048639	1	9	33.33	0	0.0164	0	0	2	3	64	40	0
000151	2013	0.2316115	0.15505669	-1.35933	-0.750038	F51	21.6355	0.606677	0.037169	0.09582	1	9	33.33	0	0.0278	0	0	0	1	77	48	1
000151	2014	0.63212377	0.22242513	-1.57596	-0.799993	F51	21.7947	0.656582	0.038599	0.113861	1	9	33.33	0	0.0576	0	0	0	0	75	47	0
000151	2015	0.3581778	0.24438295	-0.166542	-0.321736	F51	21.6052	0.579701	0.055603	0.133431	1	9	33.33	0	0.0357	0	0	0	0	81	53	0
000151	2016	0.44140375	0.22935206	-1.33665	-1.05652	F51	21.4502	0.517535	0.048767	0.101751	1	8	37.5	0	0.0291	0	0	0	0	87	56	0
000151	2017	0.5330761	0.21586251	-2.15542	-1.27931	F51	21.4919	0.54077	0.041003	0.088202	1	9	33.33	0.0017	0.0293	0	0	0	0	90	58	0
000151	2018	0.7139186	0.20955488	-2.37817	-0.855698	F51	21.4923	0.536344	0.038664	0.083389	1	9	33.33	0	0.0287	0	0	0	0	90	58	0
000151	2019	0.5152111	0.2023211	-0.212952	0.023505	F51	21.5956	0.60374	0.003658	0.009231	1	9	33.33	0	0.0558	0	0	2	4	89	58	0
000151	2020	0.70757437	0.20237698	0.241849	0.568385	F51	21.3138	0.64677	-0.16106	-0.455963	1	9	33.33	0	0.0514	0	0	0	0	89	58	0
000151	2021	0.55115855	0.16726801	-1.34377	-0.011803	F51	22.0243	0.608654	0.017666	0.008906	1	10	40	0	0.3523	0	0	0	0	85	54	0
000151	2022	0.59081924	0.18637833	-0.014619	-0.201176	F51	22.2383	0.732907	-0.103121	-0.590191	0	11	36.36	0	0.3586	0	0	0	0	100	65	0
000153	2011	0.37161705	0.21794456	-0.260125	-0.423068	C27	20.9996	0.419497	0.007528	0.013702	0	9	33.33	0	1.7769	0	0	3	10	106	69	1
000153	2012	0.7808699	0.2658767	-0.989762	-0.661499	C27	21.0952	0.465688	0.012473	0.025906	0	9	33.33	0	1.7708	0	0	4	9	110	70	0
000153	2013	0.5203882	0.25283796	-0.604632	-0.484421	C27	21.4069	0.467801	0.013724	0.02698	0	9	33.33	0	2.5995	0	0	0	0	109	67	0
000153	2014	0.33652478	0.30400333	0.658746	-0.043187	C27	21.5286	0.487414	0.018376	0.036848	0	9	33.33	0	1.6254	0	0	0	0	85	53	0
000153	2015	0.9571646	0.32254735	-0.983459	-0.845982	C27	21.5585	0.486291	0.01365	0.028148	0	9	33.33	0	1.6507	0	0	0	0	101	66	0
000153	2016	0.6751789	0.34423026	-0.12493	-0.211859	C27	21.6357	0.537108	0.018355	0.039762	0	9	33.33	0	1.8458	0	0	1	2	78	49	0
000153	2018	0.8275835	0.3738938	0.181987	0.050117	C27	21.8245	0.570549	0.020182	0.047278	0	9	33.33	0	1.8469	0	0	0	0	117	75	0
000153	2020	0.8038231	0.3346346	-0.52232	-0.382047	C27	22.0142	0.601789	0.028078	0.073379	0	9	33.33	0	1.8458	0	0	0	0	116	76	0
000153	2021	0.6400406	0.36443937	0.157362	0.133302	C27	22.0626	0.591833	0.028684	0.074991	0	9	33.33	0	1.7343	0	0	0	0	115	75	0
000153	2022	0.77746385	0.3409619	-1.64953	-0.858099	C27	22.2205	0.607369	0.033773	0.089342	0	9	33.33	1.5627	1.6506	0	0	0	0	113	74	0
000156	2015	0.92155063	0.09522236	-0.019455	-0.230718	R86	23.2629	0.269583	0.042018	0.057686	1	13	38.46	0	0.8858	0	0	6	12	85	55	0
000156	2016	0.4927194	0.09350834	-0.105613	0.322571	R86	23.3647	0.279278	0.0428	0.059584	1	12	41.67	0	0.8108	0	0	6	8	90	57	0
000156	2017	0.7100229	0.091259725	0.593184	0.372774	R86	23.3919	0.280398	0.044465	0.061799	1	10	40	0	0.6944	0	0	4	16	116	75	0
000156	2019	0.43716532	0.090955995	-2.1206	-0.795775	R86	23.4784	0.300245	0.041055	0.058671	1	12	33.33	0	0.6624	0	0	3	5	116	75	0
000156	2021	0.6517565	0.09926024	0.151596	0.159595	R86	23.9659	0.433444	0.036201	0.064188	1	12	33.33	0	0.5521	0	0	2	3	121	79	1
000156	2022	0.614896	0.091229625	-0.674672	-0.465558	R86	24.0232	0.448888	0.029775	0.054481	0	12	33.33	0	0.5493	0	0	4	4	120	79	0
000157	2011	0.7905444	0.06138675	-0.183324	-0.071608	C35	24.9941	0.502181	0.114182	0.227544	1	7	57.14	0.0323	1.592	1	0	34	55	120	79	0
000157	2012	0.5286088	0.08688484	-0.237356	0.084862	C35	25.2116	0.53707	0.084619	0.179649	0	7	57.14	0.0317	1.5175	1	0	30	50	88	56	0
000157	2013	0.9019196	0.087399244	-0.005667	0.207862	C35	25.2179	0.530345	0.044137	0.092241	0	7	57.14	0.2498	1.5213	1	0	40	80	76	47	0
000157	2014	0.5016468	0.13536014	-1.57087	-1.13345	C35	25.264	0.56006	0.006697	0.01455	0	7	57.14	0.2428	1.3848	1	0	38	71	88	56	1
000157	2015	0.7951412	0.12331816	-0.395839	-0.439064	C35	25.2636	0.566712	0.000973	0.00209	0	6	50	0.1802	1.4712	1	0	35	63	88	58	0
000157	2016	0.47855633	0.120039396	-0.818056	-0.47815	C35	25.2135	0.576009	-0.01015	-0.025363	0	7	57.14	0.1963	1.4712	1	0	6	12	87	56	0
000157	2017	0.73690325	0.11989449	-0.479452	-0.213034	C35	25.1439	0.540256	0.015009	0.035444	0	7	57.14	0.5897	1.4713	1	0	9	20	91	59	0
000157	2018	0.594982	0.11327817	-0.076746	0.038854	C35	25.2608	0.585172	0.020936	0.052874	0	7	57.14	0.429	1.4735	1	0	14	22	90	58	0
000157	2019	0.55078876	0.120599866	-0.130371	-0.439682	C35	25.2458	0.570609	0.046434	0.112483	0	7	57.14	0.4161	1.9147	1	0	11	24	89	58	0
000157	2020	0.6929536	0.1069827	-1.55637	-0.970911	C35	25.4792	0.588158	0.063257	0.155757	0	7	57.14	0.5026	2.1501	1	0	7	14	89	58	0
000157	2021	0.5889806	0.12590538	-0.868971	-0.786248	C35	25.5274	0.522225	0.052337	0.110252	0	7	57.14	0.4195	1.6308	1	0	40	121	91	58	0
000157	2022	0.7011577	0.13572705	-0.718786	-0.843749	C35	25.5399	0.53886	0.019301	0.042126	0	7	57.14	0.4195	1.6212	1	0	60	157	90	58	0
000158	2011	0.5319832	0.18149519	-0.836493	-0.741948	C17	22.3893	0.543603	0.010809	0.023728	1	9	33.33	0	0.0289	0	0	0	2	78	50	0
000158	2012	0.81664354	0.2164483	0.278223	0.103943	C17	22.4667	0.575353	0.002047	0.004847	1	9	33.33	0.0001	0.0383	0	0	0	1	117	75	0
000158	2013	0.8287048	0.2445087	-0.140481	-0.508078	C17	22.4765	0.576942	0.003039	0.007193	1	9	33.33	0.0001	0.0499	0	0	0	1	116	72	0
000158	2014	0.43642923	0.09807493	-1.81302	-1.12671	C17	22.4376	0.554528	0.004369	0.009819	1	9	33.33	0.0003	0.0622	0	0	0	0	115	73	0
000158	2015	0.2734701	0.18261632	-1.00643	-0.35575	C17	23.1159	0.503495	0.022731	0.045932	1	11	36.36	2.3185	1.0128	0	0	0	0	116	77	0
000158	2016	0.27111313	0.21025397	-0.612489	-0.500897	C17	23.273	0.551411	0.0271	0.060969	1	11	36.36	2.3174	1.0128	0	0	0	0	37	25	0
000158	2017	0.3419543	0.23607475	-0.701671	-0.704309	C17	23.2719	0.52987	0.027761	0.059103	1	11	36.36	2.3142	1.0238	0	0	1	6	106	69	0
000158	2018	0.83627576	0.27456993	0.680062	0.337229	C17	23.3725	0.569219	0.012935	0.030565	1	11	36.36	2.5869	1.0425	0	0	10	18	119	77	0
000158	2019	0.31968054	0.23948862	-2.68097	-1.13775	I65	23.3734	0.581776	0.006726	0.017099	1	11	36.36	2.0962	0.7532	0	0	4	9	100	63	0
000158	2020	0.34214324	0.11682139	-0.854625	-0.776505	I65	23.4243	0.594665	0.007191	0.01684	1	11	36.36	1.7995	0.6103	0	0	3	5	120	78	1
000158	2021	0.57512873	0.13158202	-1.49194	-0.906021	I65	23.5325	0.628158	0.007816	0.021288	1	11	36.36	1.5313	0.5102	0	0	1	1	116	76	0
000158	2022	0.48889104	0.16229923	-0.703814	-0.90351	I65	23.5301	0.641041	-0.014044	-0.034917	0	11	36.36	1.1952	0.5169	0	0	2	7	118	77	0
000159	2011	0.60490507	0.07964397	-0.420308	-0.18583	C25	21.8792	0.362134	0.104777	0.162453	0	9	33.33	0	0.0249	0	0	2	5	88	56	0
000159	2012	0.53657156	0.06348125	-0.908694	-0.900586	F51	21.8175	0.302494	0.033897	0.04834	0	9	33.33	0	0.033	0	0	0	0	87	55	0
000159	2013	0.56874526	0.10162829	-0.838092	-0.60756	F51	21.8162	0.30427	0.011767	0.017236	0	9	33.33	0	0.0407	0	0	0	0	87	54	0
000159	2014	0.5026294	0.16993678	0.0373	0.393546	F51	21.8112	0.264477	0.044666	0.059587	0	9	33.33	0	0.061	0	0	0	0	92	58	0
000159	2015	0.7883267	0.15733077	0.227825	0.277189	F51	21.8047	0.260288	0.020371	0.025888	0	9	33.33	0.0421	0.0648	0	0	0	0	112	73	0
000159	2017	0.57946646	0.14141838	-1.63938	-0.688146	F51	21.8344	0.310459	-0.023415	-0.031831	0	9	33.33	0.0097	0.0482	1	0	0	0	89	57	0
000159	2019	0.52007604	0.12484792	-2.63897	-1.72141	F51	21.759	0.224618	0.009251	0.013843	0	9	33.33	0.0097	0.1386	1	0	0	0	88	57	0
000159	2020	0.70603496	0.13049212	-0.895063	-0.887407	F51	21.7089	0.181153	0.031723	0.04013	0	9	33.33	0.0097	0.0824	1	0	0	0	106	68	1
000159	2021	0.29101923	0.12776719	0.220569	0.302908	F51	22.0286	0.386334	0.006855	0.012451	0	9	33.33	0.0097	0.1021	1	0	0	0	120	78	1
000159	2022	0.8996481	0.1410584	0.514131	0.500145	F51	21.8474	0.151369	0.102168	0.117936	0	8	37.5	0.0047	0.4102	0	0	0	0	110	71	0
000301	2011	0.4846855	0.14242533	-0.288728	-0.324351	S90	21.971	0.265155	0.030952	0.044381	1	9	44.44	0	0.0613	0	0	6	10	106	69	0
000301	2012	0.74443007	0.12545517	-0.093297	-0.286512	D44	21.9994	0.247966	0.044544	0.05921	1	9	44.44	0	0.0591	0	0	3	3	115	73	1
000301	2013	0.72655743	0.12672482	-1.10143	-1.09389	D44	22.0226	0.191626	0.090166	0.11152	1	8	37.5	0	0.045	0	0	0	0	100	60	0
000301	2014	0.41799828	0.1643653	-1.91606	-1.24478	D44	22.1063	0.215455	0.05637	0.072072	1	7	42.86	0	0.0333	1	0	0	0	101	63	0
000301	2015	0.54072946	0.11875633	-0.31732	-0.06635	D44	22.2066	0.264025	0.037859	0.051487	1	7	42.86	0	0.0371	1	0	0	0	101	66	0
000301	2016	0.6606887	0.1452935	-1.82744	-0.538899	D44	22.3262	0.302185	0.029632	0.04256	1	7	42.86	0	0.453	1	0	1	1	104	66	0
000301	2018	0.5516609	0.14308035	0.101694	0.161965	C28	23.8083	0.407513	0.038712	0.065372	0	7	42.86	0	0.1843	1	0	0	0	111	71	0
000301	2020	0.31626472	0.1701596	-2.93966	-1.47466	C28	24.8653	0.64172	0.004969	0.018028	0	7	42.86	0	0.3264	1	0	7	11	93	60	1
000301	2021	0.6765434	0.18840727	0.343251	0.425483	C28	25.6061	0.777216	0.038531	0.164537	0	7	42.86	0	0.3247	1	0	14	39	100	64	1
000301	2022	0.66928804	0.18090887	-0.079307	0.064754	C28	25.8383	0.785616	0.003259	0.015354	0	7	42.86	0	0.6888	1	0	10	17	105	68	0
000333	2017	0.3857862	0.11374685	-0.302388	-0.375442	C38	26.2371	0.665768	0.075013	0.234395	0	10	40	2.1648	0.4978	1	1	25	72	86	56	0
000333	2018	0.86878216	0.094063126	0.112656	0.015339	C38	26.2981	0.649397	0.082102	0.243533	0	9	33.33	2.1566	0.6042	1	1	28	116	90	58	0
000333	2019	0.6515228	0.089707606	-0.209999	-0.379683	C38	26.4335	0.644	0.083712	0.238137	0	8	50	2.0224	0.7381	1	1	38	88	90	59	0
000333	2020	0.4833869	0.10272286	-0.608882	0.04414	C38	26.6104	0.655263	0.076326	0.231653	0	8	37.5	1.7316	0.6808	1	1	41	103	110	72	1
000333	2021	0.6919697	0.105332956	0.046677	-0.134556	C38	26.6841	0.652464	0.074792	0.228831	0	9	33.33	1.7517	0.7543	1	1	49	128	121	79	0
000333	2022	0.528998	0.11444099	-0.031977	0.025399	C38	26.7696	0.640464	0.070548	0.206762	0	9	33.33	1.7607	0.8465	1	1	45	102	120	79	0
000338	2011	0.6361365	0.0920707	-0.048831	-0.155365	C36	24.843	0.530377	0.10269	0.244371	1	18	33.33	1.8342	1.1159	1	0	38	84	117	76	0
000338	2012	0.7369525	0.12670068	0.0157	-0.553093	C36	24.9178	0.526552	0.048767	0.120268	1	18	33.33	1.8342	1.1095	1	0	35	59	90	58	0
000338	2013	0.60846066	0.15482438	-0.320173	-0.532467	C36	25.0866	0.562831	0.048619	0.128802	1	18	33.33	1.719	1.1131	1	1	28	61	90	57	0
000338	2014	0.9785236	0.06321363	-1.02453	-1.16238	C36	25.5142	0.660711	0.048039	0.154754	1	18	33.33	1.594	1.076	1	1	32	57	81	51	0
000338	2015	0.73327756	0.14780807	-0.011934	0.35649	C36	25.4671	0.636761	0.018827	0.043826	1	13	38.46	1.5465	1.0537	1	1	28	59	90	58	0
000338	2016	0.43093327	0.087927125	-1.41775	-1.10349	C36	25.8231	0.728267	0.02193	0.076916	1	13	38.46	1.546	1.0322	1	1	16	30	90	57	0
000338	2017	0.90060264	0.06804403	0.156143	0.489251	C36	25.9684	0.702829	0.048399	0.193202	1	14	35.71	1.6061	1.0388	1	1	6	11	91	59	0
000338	2018	0.59550774	0.069546305	0.032293	0.224864	C36	26.0476	0.696705	0.056635	0.220216	1	15	33.33	1.6618	1.1333	1	1	8	18	89	57	0
000338	2019	0.8166293	0.06850357	0.49363	0.143935	C36	26.1906	0.705383	0.050276	0.20133	1	15	33.33	1.6757	1.1711	1	1	20	52	88	57	0
000338	2020	0.36732382	0.08174329	-0.679645	-0.322337	C36	26.3245	0.702924	0.041643	0.179819	1	15	33.33	1.5836	1.3835	1	1	32	71	85	54	0
000338	2021	0.74843746	0.07195842	-0.954341	-0.946921	C36	26.3474	0.628357	0.041733	0.130516	1	15	33.33	1.3779	1.1859	1	1	35	79	87	56	0
000338	2022	0.54094505	0.08228232	-0.038636	-0.121859	C36	26.4057	0.645479	0.019351	0.067023	1	15	33.33	1.2377	1.1868	1	1	28	63	90	58	0
000400	2011	0.4624926	0.24480155	-0.265614	-0.329239	C38	22.6794	0.580492	0.043015	0.061997	1	9	33.33	0.055	0.8741	0	0	21	46	29	20	0
000400	2012	0.4162713	0.4147158	-0.235926	-0.475775	C38	22.6585	0.539772	0.082237	0.118431	1	9	33.33	0.055	0.9303	0	0	19	26	84	54	0
000400	2013	0.7593533	0.4044973	-0.352231	-0.482682	C38	22.8384	0.539619	0.092894	0.15901	1	8	37.5	0.05	0.6507	0	0	19	42	83	52	0
000400	2014	0.57514274	0.33718002	0.071535	-0.264244	C38	23.1021	0.422345	0.119463	0.187367	1	9	33.33	0.0174	0.0882	0	0	21	42	87	55	0
000400	2015	0.9556371	0.36790273	-0.019959	-0.345789	C38	23.248	0.449712	0.064534	0.114565	1	9	33.33	0.0244	0.201	0	0	21	45	87	57	1
000400	2016	0.5250638	0.36289373	-0.17385	0.06431	C38	23.3836	0.472021	0.065764	0.123108	1	9	33.33	0.0185	0.2074	0	0	22	43	86	55	0
000400	2017	0.62118256	0.35160717	-0.723565	-0.549305	C38	23.4517	0.469273	0.044536	0.081019	1	9	33.33	0.0172	0.1853	0	0	18	35	91	59	0
000400	2018	0.52936864	0.34821287	-1.61416	-0.798278	C38	23.4027	0.426969	0.018777	0.025746	1	9	33.33	0.0076	0.1621	0	0	19	34	84	54	0
000400	2019	0.7801146	0.40743655	-1.10893	-0.736197	C38	23.4373	0.42498	0.032768	0.052428	1	9	33.33	0.0076	0.1583	0	0	37	56	83	54	0
000400	2020	0.5247578	0.40743044	0.08226	-0.159092	C38	23.545	0.452629	0.047758	0.082596	1	9	33.33	0.0076	0.2559	0	0	8	10	88	57	0
000400	2021	0.5814197	0.39868206	-0.616147	-0.621342	C38	23.595	0.425149	0.048512	0.076892	1	9	33.33	0.0023	0.1513	0	0	8	14	101	65	1
000400	2022	0.71330273	0.38249046	0.217889	0.191905	C38	23.6654	0.424663	0.051142	0.075316	1	9	33.33	0.0023	0.1869	1	0	6	16	99	64	0
000401	2011	0.6103664	0.10325165	0.582423	0.426009	C30	24.3628	0.654412	0.04154	0.133061	1	9	33.33	0.0088	0.7352	0	0	40	91	86	56	0
000401	2012	0.85353714	0.27746022	0.311948	0.033119	C30	24.4491	0.677956	0.003325	0.015476	1	9	33.33	0.0051	0.693	0	0	43	88	105	67	0
000401	2013	0.51379085	0.22438255	-0.289508	-0.252655	C30	24.4867	0.677456	0.004611	0.028944	1	9	33.33	0.0051	0.7367	0	0	35	70	90	57	0
000401	2014	0.092644975	0.112524465	-1.27158	-1.13045	C30	24.5087	0.694987	-0.006299	0.002943	1	9	33.33	0.0051	0.8688	0	0	39	78	106	66	0
000401	2015	0.55830395	0.13965344	-0.356962	-0.915196	C30	24.4437	0.725467	-0.05209	-0.170489	1	8	37.5	0.0051	0.7476	0	0	20	31	105	68	0
000401	2016	0.5776882	0.0954347	-0.506716	-0.632695	C30	24.4485	0.730765	-0.00057	0.005296	1	9	33.33	0.002	1.1013	0	0	21	40	104	66	0
000401	2017	0.6656095	0.10003686	-0.822818	-0.599329	C30	24.4377	0.725263	0.003196	0.010953	1	9	33.33	0.0021	0.3553	0	0	11	24	103	66	0
000401	2018	0.61486363	0.09205825	-0.312055	-0.528597	C30	24.8503	0.615594	0.041289	0.101734	1	9	33.33	0.002	0.4797	0	0	16	37	82	52	0
000401	2019	0.83353543	0.1332867	-0.15674	-0.221594	C30	24.8298	0.525172	0.080757	0.175921	1	8	37.5	0.002	0.4097	0	0	22	46	82	53	0
000401	2020	0.7149484	0.093629576	-0.920831	-0.550033	C30	24.7999	0.454608	0.087937	0.160917	1	7	42.86	0	0.437	0	0	13	24	80	51	0
000401	2021	0.5810219	0.102881335	-0.129237	-0.325533	C30	24.8231	0.440104	0.069315	0.088348	1	9	33.33	0.0001	0.502	0	0	26	76	79	50	1
000401	2022	0.097567976	0.10111651	-0.027201	-0.406408	C30	24.8507	0.474307	0.022685	0.044229	1	9	33.33	0.0001	0.502	0	0	31	59	76	48	0
000402	2011	0.48946908	0.15932564	-0.347346	-0.515513	K70	24.813	0.690309	0.034454	0.111386	1	9	33.33	0.0212	0.2512	0	0	26	50	96	61	0
000402	2012	0.6998294	0.18493143	0.130127	-0.191419	K70	24.9722	0.699479	0.038505	0.11464	1	9	33.33	0.0716	0.2972	0	0	23	30	98	62	0
000402	2013	0.4445965	0.19006884	0.059211	0.312565	K70	25.0549	0.678514	0.046273	0.129772	1	9	33.33	0.1183	0.22	0	0	25	45	100	60	0
000402	2014	0.23901401	0.18942164	-1.12929	-0.885326	K70	25.1959	0.693987	0.035536	0.120884	1	9	33.33	0.0849	0.8661	0	0	21	35	93	59	0
000402	2015	0.57404196	0.19692805	-1.67071	-0.685957	K70	25.3837	0.72555	0.021433	0.088404	1	9	33.33	0.0804	1.0857	0	0	17	28	79	51	0
000402	2016	0.4578386	0.18626107	-0.158565	-0.251516	K70	25.4492	0.724098	0.024953	0.101084	1	6	50	0.0587	1.1636	0	0	14	39	90	57	0
000402	2017	0.59082913	0.1273886	-0.774147	0.02413	K70	25.5533	0.730814	0.032765	0.101722	1	9	33.33	0.04	1.1828	0	0	8	16	121	80	1
000402	2018	0.63650405	0.14716458	0.624518	0.433274	K70	25.724	0.749551	0.027184	0.102263	1	9	33.33	0.0491	1.1323	0	0	10	20	87	55	0
000402	2019	0.56122106	0.16875207	0.235122	0.239001	K70	25.8108	0.759361	0.025438	0.09916	1	9	33.33	0.0491	1.2139	0	0	17	34	86	55	0
000402	2020	0.8257416	0.14308184	0.237715	0.004921	K70	25.8544	0.764757	0.013111	0.06865	1	9	33.33	0.0491	1.1949	0	0	10	19	88	57	0
000402	2021	0.801499	0.1510178	-0.84966	-0.44314	K70	25.8279	0.7415	0.009596	0.044253	1	9	33.33	0.0484	1.0389	0	0	11	18	121	79	1
000402	2022	0.7543345	0.1688797	0.446298	0.325831	K70	25.754	0.722819	0.004231	0.022315	0	9	33.33	0.0466	1.0389	0	0	10	13	90	58	0
000403	2020	0.756115	0.1310737	-1.08599	-0.557704	C27	21.2256	0.414924	0.110542	0.192647	0	7	42.86	0.355	0.8934	0	0	1	1	115	75	0
000403	2021	0.6325085	0.14018631	-0.388559	0.228986	C27	22.6816	0.107236	0.055241	0.061822	0	13	38.46	4.0442	1.3117	0	0	7	13	121	79	1
000403	2022	0.5518928	0.13155204	-1.31158	-0.503983	C27	22.8005	0.14046	0.073624	0.085494	0	13	38.46	3.3757	1.2489	0	0	12	24	110	71	0
000404	2011	0.44853014	0.16174868	-0.591669	-0.676811	C34	22.1623	0.776426	0.017076	0.052865	1	9	33.33	0.0051	0.505	0	0	2	4	65	41	0
000404	2012	0.555101	0.1434887	-1.35541	-0.784687	C34	22.277	0.763796	0.036621	0.150748	1	9	33.33	0.0051	0.3219	0	0	8	11	49	29	0
000404	2013	0.5520015	0.1847503	-1.43598	-0.640652	C34	22.5741	0.609224	0.039853	0.083735	1	9	33.33	0.003	0.6258	0	0	4	7	103	63	0
000404	2014	0.50423414	0.16282412	-0.495326	-0.252299	C34	22.611	0.591573	0.043844	0.091001	1	9	33.33	0.1906	0.3891	0	0	5	7	102	64	0
000404	2015	0.66420037	0.16464512	-0.028409	-0.070797	C34	22.665	0.574696	0.047574	0.097324	1	9	33.33	0.2926	0.2336	0	0	11	20	86	56	0
000404	2016	0.7283006	0.1774972	-0.274643	-0.224981	C34	22.8154	0.598875	0.048845	0.103121	1	9	33.33	0.3714	0.3117	0	0	3	5	84	53	0
000404	2017	0.6834826	0.16461127	0.619733	0.171171	C34	23.0237	0.602868	0.021256	0.030849	1	8	37.5	0.3061	0.2756	0	0	2	5	86	56	0
000404	2018	0.50811875	0.17315665	-0.743038	-0.010874	C34	23.0352	0.582463	0.016226	0.022555	1	9	33.33	0.2605	0.3279	0	0	9	14	90	58	0
000404	2019	0.50677645	0.203795	-0.337036	-0.196427	C34	23.0504	0.584174	0.009759	0.00953	1	9	33.33	0.2175	0.2755	0	0	7	12	90	59	0
000404	2020	0.8754334	0.19956385	-0.785522	-0.824495	C34	23.1155	0.596269	0.016611	0.03498	1	8	37.5	0.0439	0.2683	0	0	1	1	82	53	0
000404	2021	0.68332297	0.20742926	0.914972	0.516646	C34	23.1856	0.606311	0.024691	0.05399	1	9	33.33	0.0439	0.2359	0	0	0	0	102	66	1
000404	2022	0.6493544	0.20940243	0.03237	-0.081369	C34	23.2548	0.611478	0.033204	0.073114	1	9	33.33	0.1518	0.2176	0	0	0	0	88	56	0
000407	2011	0.42424217	0.20220517	-0.513681	0.062483	C29	21.8656	0.552447	0.001987	0.005908	0	11	54.55	0.0112	0.4345	0	0	4	7	85	55	0
000407	2012	0.7915813	0.11197874	0.191413	-0.084467	C26	21.8786	0.585817	-0.043889	-0.128087	0	11	36.36	0.0104	0.6078	0	0	4	6	78	50	0
000407	2013	0.59705144	0.1254482	-0.689059	-0.365974	C26	21.9735	0.615876	0.014571	0.018472	0	11	36.36	0.0099	0.3272	0	0	0	1	112	70	0
000407	2014	0.89941096	0.074654624	-0.678851	-0.325676	C26	22.1349	0.506253	0.012915	0.020802	0	11	36.36	5.5249	0.5773	0	0	3	5	102	64	0
000407	2015	0.7063902	0.08332062	-0.268245	-0.051199	C26	22.1468	0.494332	0.009988	0.015997	0	11	36.36	5.5246	0.6097	1	0	0	0	67	43	1
000407	2016	0.4209752	0.07996728	-1.21586	-0.7337	D45	22.1825	0.41451	-0.075581	-0.138238	0	11	36.36	4.859	1.2649	0	0	2	2	66	41	0
000407	2017	0.7775911	0.08281902	-0.620915	-0.584717	D45	22.3417	0.465132	0.024321	0.028649	0	9	44.44	0.0071	2.5048	1	0	6	12	117	76	1
000407	2018	0.4940057	0.09222191	-0.757989	-0.334987	D45	22.5838	0.574102	0.028301	0.045138	0	10	40	0.0093	2.1468	0	0	6	15	112	72	0
000407	2019	0.60699993	0.087618716	0.397788	0.507891	D45	22.5965	0.552642	0.031333	0.055089	0	10	40	0.0093	1.976	0	0	0	0	102	65	1
000407	2020	0.3525223	0.090555295	-0.166015	0.046047	D45	22.6332	0.570321	0.031934	0.057906	0	10	40	0.0093	1.8939	0	0	2	4	108	70	0
000407	2021	0.53916687	0.0837922	1.73048	0.960212	D45	22.6746	0.570659	0.015477	0.042104	0	9	33.33	0.0088	0.5993	0	0	0	0	88	57	1
000407	2022	0.63708055	0.07506161	-1.13524	-0.490834	D45	22.6915	0.567544	0.025443	0.055627	0	9	33.33	0.0088	0.532	0	0	0	0	118	77	0
000408	2015	0.3734425	0.24985188	-0.404175	-0.458186	F51	19.9552	0.833984	-0.130595	-0.782045	0	8	37.5	0.0005	0.1173	0	0	0	0	120	79	1
000408	2017	0.6253839	0.21736172	-0.190624	-0.251133	C26	22.7703	0.156207	0.157134	0.185831	0	9	33.33	10.874	0.8069	0	0	0	0	118	77	0
000408	2019	0.8692024	0.3073103	-0.131082	-0.270821	C26	22.9896	0.180113	0.031965	0.038987	0	9	33.33	0.0011	0.8108	0	0	8	12	118	77	0
000408	2021	0.70523125	0.32355738	-0.1293	0.111664	C26	23.0864	0.110191	0.134344	0.150981	0	9	33.33	0.0008	0.8789	0	0	2	2	121	79	1
000409	2015	0.836729	0.21858314	0.567924	0.111111	B08	22.4596	0.727898	0.021733	0.086175	1	9	33.33	0.0001	1.2513	0	0	0	0	94	62	0
000409	2017	0.5626445	0.25565287	0.892349	0.489867	S90	22.5106	0.818473	-0.04541	-0.315798	1	9	33.33	0	1.089	0	0	1	1	119	78	0
000411	2011	0.63850635	0.16994755	-0.474811	-0.444977	F51	22.0259	0.750787	0.104333	0.463492	1	9	33.33	0.0024	1.3321	0	0	0	2	85	55	0
000411	2012	0.5567326	0.16536143	1.04432	0.736894	F51	22.1367	0.745088	0.034961	0.144563	1	9	33.33	0	1.3321	0	0	5	8	99	63	0
000411	2013	0.56594706	0.11160539	-0.363847	-0.26181	F51	22.2914	0.740446	0.035179	0.136651	1	9	33.33	0	1.3152	0	0	7	8	103	63	0
000411	2014	0.5363372	0.16488925	-0.243662	-0.325326	F51	22.3741	0.737726	0.024631	0.107568	1	9	33.33	0	1.3152	0	0	0	0	108	68	0
000411	2015	0.7576362	0.1707659	-0.709369	-0.189673	F51	22.5356	0.752556	0.025127	0.102022	1	9	33.33	0.0162	1.3036	0	0	1	1	108	71	0
000411	2016	0.60636413	0.1440922	0.300542	-0.05203	F51	22.6673	0.757153	0.027462	0.114468	1	9	33.33	0.0227	1.3036	0	0	1	1	108	70	0
000411	2017	0.7956697	0.19384673	0.113168	0.091005	F51	22.9297	0.790254	0.021077	0.098993	1	8	37.5	0.0198	1.0405	0	0	2	2	107	70	0
000411	2018	0.6826	0.18437876	2.2476	0.87907	F51	22.9197	0.768319	0.024895	0.100883	1	9	33.33	0.0205	1.0495	0	0	1	1	112	72	0
000411	2019	0.40355247	0.20429929	0.689871	0.249712	F51	23.1	0.72408	0.031355	0.099593	1	9	33.33	0.0139	1.6976	0	0	1	2	111	72	0
000411	2020	0.67769545	0.2183491	-1.66617	-0.940487	F51	23.1437	0.715042	0.030471	0.094425	1	8	37.5	0.0139	1.6281	0	0	0	0	116	76	0
000411	2021	0.61899805	0.21056898	-1.08595	-0.497017	F51	23.2284	0.712904	0.03235	0.088514	1	8	37.5	0.4554	1.6288	0	0	0	0	116	76	0
000411	2022	0.72495335	0.23160078	-0.846751	-0.699378	F51	23.3007	0.705025	0.035136	0.101852	0	8	37.5	0.539	1.6242	0	0	0	0	114	75	0
000415	2011	0.6388594	0.079607055	0.732083	0.669675	L71	23.6473	0.541802	0.019726	0.051884	0	9	33.33	0	0.4984	0	0	0	1	74	46	1
000415	2013	0.40937123	0.11542136	-0.177432	-0.359371	L71	24.7685	0.853207	0.023349	0.185972	0	9	33.33	0.0083	0.4984	0	0	7	21	76	47	0
000415	2014	0.2741139	0.18472257	-0.713874	-0.470748	L71	24.9387	0.81397	0.017404	0.093293	0	9	33.33	0.0059	0.5636	0	0	3	5	67	41	1
000415	2015	0.29877213	0.17558542	-2.46345	-1.48317	L71	25.6053	0.753311	0.013557	0.047798	0	9	33.33	0.0045	0.3949	0	1	4	9	119	78	0
000415	2017	0.8987829	0.22600989	-1.33812	-0.726104	L71	26.4284	0.882109	0.010507	0.08314	0	9	33.33	0.009	0.6316	1	1	9	19	110	71	0
000415	2019	0.3656054	0.19856578	-0.789187	-0.392235	L71	26.305	0.794467	0.012514	0.048961	0	9	33.33	0.0217	0.7275	0	1	8	9	114	73	0
000415	2021	0.73783123	0.19547877	0.234828	0.109731	L71	26.2376	0.839347	-0.004548	-0.048141	0	9	33.33	0.0217	0.7869	0	1	0	0	121	79	0
000415	2022	0.67905056	0.19011776	-0.873438	-0.521268	L71	26.2979	0.835867	-0.008991	-0.071641	0	9	33.33	0.018	0.7869	0	1	0	0	120	79	0
000417	2011	0.45764124	0.17326006	-0.842791	-0.99835	F52	22.5432	0.565579	0.094699	0.218031	1	11	36.36	0.0089	0.9765	1	0	26	50	69	43	0
000417	2012	0.72694236	0.21276656	-0.410443	-0.058365	F52	22.6201	0.539711	0.0689	0.153659	1	10	40	0.0089	0.8934	1	0	29	56	61	37	0
000417	2013	0.5181591	0.2486722	-0.321612	-0.341394	F52	22.7405	0.540901	0.063087	0.144542	1	11	36.36	0.0088	0.8739	0	0	26	67	89	56	0
000417	2014	0.543023	0.18296602	-0.922631	-0.94682	F52	22.7964	0.532677	0.056121	0.112488	1	11	36.36	0.0065	0.9679	0	0	37	92	102	64	0
000417	2015	0.61612326	0.19757023	-0.974569	-0.773937	F52	22.8389	0.530825	0.040088	0.077678	1	11	36.36	0.0065	1.1337	0	0	30	77	100	65	0
000417	2016	0.63210756	0.21344191	0.141194	0.318146	F52	22.9452	0.551745	0.039236	0.079241	1	10	40	0.0065	0.3253	0	0	16	35	92	59	0
000417	2017	0.80482364	0.24054705	-0.320791	-0.013292	F52	23.0354	0.572341	0.02931	0.058183	1	11	36.36	0	0.3658	0	0	10	18	113	74	0
000417	2018	0.72912747	0.20134029	-0.305329	-0.111448	F52	23.0758	0.575794	0.029851	0.059563	1	11	36.36	0	0.4213	0	0	9	14	89	57	0
000417	2019	0.35979936	0.23392762	-1.75178	-0.879254	F52	23.1047	0.562743	0.022839	0.040235	1	11	36.36	0	0.3608	0	0	15	33	111	72	1
000417	2020	0.60662925	0.22891082	-0.381031	-0.565313	F52	23.1326	0.564571	0.017011	0.033912	1	9	44.44	0	0.4271	0	0	8	11	94	61	0
000417	2021	0.4815866	0.21531165	-0.046593	-0.150888	F52	23.28	0.609406	0.019147	0.043311	1	9	44.44	0	0.2576	0	0	4	9	88	57	0
000417	2022	0.5505458	0.21464625	-0.200105	-0.198151	F52	23.293	0.601921	0.017444	0.039011	1	8	50	0	0.11	0	0	3	4	100	65	0
000419	2011	0.47422326	0.22968253	-0.823281	-0.98926	F52	21.9957	0.532363	0.06046	0.134243	1	8	37.5	0.089	0.1308	1	0	2	10	96	61	0
000419	2012	0.49904495	0.24281393	-0.193005	0.196548	F52	22.0336	0.530868	0.041908	0.092687	1	9	33.33	0.0694	0.106	1	0	15	33	113	73	1
000419	2013	0.7243137	0.14736065	-0.442778	-0.057166	F52	22.0622	0.520257	0.038086	0.085564	1	9	33.33	0.0694	0.1068	1	0	8	13	118	74	0
000419	2014	0.38761485	0.2941508	-1.14139	-1.02361	F52	22.0529	0.487812	0.036475	0.076875	1	9	33.33	0.0694	0.1051	1	0	3	3	113	71	0
000419	2015	0.40633935	0.18314807	-0.917522	-0.71779	F52	22.0695	0.487041	0.028826	0.055539	1	9	33.33	0.0694	0.0914	1	0	3	5	109	72	0
000419	2016	0.60005176	0.10724904	0.011133	-0.416724	F52	22.1039	0.475139	0.029267	0.052538	1	9	33.33	0.0694	0.1139	1	0	0	0	101	65	0
000419	2017	0.6966398	0.11913793	0.001254	-0.361796	F52	22.1479	0.470669	0.035488	0.063683	1	9	33.33	0.0694	0.1207	1	0	1	1	106	69	0
000419	2018	0.64620584	0.10109464	-0.050249	-0.159059	F52	22.3181	0.394411	0.034157	0.051156	1	9	33.33	0.0694	0.1112	1	0	1	3	105	67	0
000419	2019	0.6261753	0.14629304	1.20428	0.783939	F52	22.3529	0.374371	0.039205	0.059866	1	9	33.33	0.0694	0.1049	1	0	2	3	104	67	0
000419	2020	0.48093173	0.15968694	-0.272643	-0.059303	F52	22.3971	0.348544	0.038755	0.057134	1	9	33.33	0.0694	0.1076	1	0	0	0	103	67	0
000419	2021	0.6160694	0.10846076	-0.312586	-0.075899	F52	22.4802	0.424588	0.027733	0.04581	1	9	33.33	0.0542	0.109	1	0	0	0	109	71	0
000419	2022	0.7420958	0.18448125	-0.160075	0.217739	F52	22.378	0.359517	0.031636	0.047826	1	9	33.33	0.0542	0.1254	1	0	0	0	118	77	0
000420	2011	0.35677373	0.29306075	0.386615	0.5079	C28	21.8338	0.801884	-0.102034	-0.573218	1	11	36.36	0.0033	0.1802	0	0	1	3	114	75	0
000420	2013	0.47993422	0.28724292	-0.349184	-0.147749	C28	22.1092	0.957023	-0.107682	-3.23423	1	11	36.36	0.0025	0.1618	0	0	6	10	56	33	0
000420	2015	0.5083826	0.24572109	-0.466238	-0.007701	C28	21.6979	0.632747	0.000945	0.014795	1	11	36.36	0.0018	2.197	0	0	1	1	57	35	0
000420	2016	0.4737044	0.26521227	-1.09102	-0.793752	C28	22.2538	0.417175	0.005009	0.012033	1	11	36.36	0.0013	1.3931	0	0	0	0	87	56	0
000420	2017	0.52899575	0.23980972	-0.88687	-0.728401	C28	22.5446	0.550183	0.013822	0.030714	1	11	36.36	0.0013	1.2226	0	0	0	0	118	77	0
000420	2018	0.5938682	0.23400162	-0.379439	-0.393622	C28	22.689	0.591152	0.019716	0.045359	1	11	36.36	0.0233	1.0539	0	0	0	0	117	75	0
000420	2019	0.76613957	0.23686619	-0.918505	-1.28704	C28	22.8608	0.643893	0.011789	0.030202	1	11	36.36	0.0206	1.9606	0	0	0	0	58	35	0
000420	2020	0.6517178	0.21072973	-0.007086	0.253278	C28	22.8852	0.641798	-0.026694	-0.075212	1	11	36.36	0.0196	1.8702	0	0	3	4	74	47	0
000420	2021	0.380655	0.22990926	-0.826868	-0.697936	C28	22.8949	0.662834	-0.015149	-0.043616	1	11	36.36	0.0123	1.7117	0	0	0	0	101	65	0
000420	2022	0.63066876	0.33396834	-0.026513	0.144034	C28	23.076	0.588122	-0.008225	-0.021117	0	11	36.36	0.008	1.3439	0	0	1	1	110	71	0
000421	2011	0.597811	0.08786637	-1.28818	-0.732388	O79	21.7961	0.621109	0.033681	0.108528	1	9	33.33	0.017	0.3593	0	0	1	2	97	62	0
000421	2012	0.6857008	0.0862656	0.473732	0.099075	S90	21.6751	0.54628	0.042533	0.106574	1	8	37.5	0.017	0.3589	0	0	0	0	81	51	0
000421	2013	0.39287528	0.09710034	-0.366182	-0.464404	S90	21.6041	0.47894	0.040215	0.069419	1	8	37.5	0.017	0.3589	0	0	0	0	80	49	0
000421	2014	0.66488856	0.09853769	-1.79282	-1.0352	S90	21.5601	0.387614	0.072774	0.144654	1	8	37.5	0.0049	0.3666	1	0	0	0	78	48	0
000421	2015	0.37751818	0.4418802	-0.000762	-0.22061	D45	22.6228	0.474536	0.05394	0.099671	1	8	37.5	0	0.1815	1	0	0	0	77	49	0
000421	2016	0.46663946	0.11322693	0.329058	0.079683	D45	22.6752	0.491874	0.041042	0.080422	1	8	37.5	0	0.1853	0	0	1	1	83	52	0
000421	2017	0.7101274	0.07244036	-0.233724	-0.007935	D45	23.1139	0.686656	0.022827	0.059988	1	9	33.33	0	0.1666	0	0	4	6	78	50	0
000421	2018	0.64214003	0.08928858	-0.228332	-0.274711	D45	23.1599	0.697497	0.021079	0.056071	1	8	37.5	0	0.1623	0	0	10	16	82	52	0
000421	2019	0.18620244	0.07971036	-0.143961	-0.062206	D45	23.219	0.705187	0.015037	0.038899	1	9	33.33	0	0.1623	0	0	4	4	81	52	0
000421	2020	0.52371985	0.08823121	-1.87057	-0.728811	D45	23.1207	0.649452	0.053844	0.080515	1	9	33.33	0	0.1577	0	0	1	1	81	52	0
000421	2021	0.5524583	0.056216955	1.13985	0.938366	D45	23.3748	0.712896	0.011834	0.034448	1	9	33.33	0	0.173	0	0	0	0	108	70	1
000421	2022	0.53553534	0.10861205	-0.066665	-0.046552	D45	23.4617	0.740399	0.005626	0.021121	0	8	37.5	0.1902	0.1541	0	0	0	0	106	69	0
000422	2011	0.60545963	0.19130522	-0.123948	-0.168626	C26	24.0109	0.736392	0.047284	0.15619	1	11	36.36	0.0639	0.5436	0	0	19	32	84	54	0
000422	2012	0.78745896	0.19169104	0.437145	0.249474	C26	24.1127	0.734845	0.049714	0.139908	1	11	36.36	0.0438	0.7175	0	0	23	35	64	40	0
000422	2013	0.7096826	0.22807845	0.003757	-0.29526	C26	24.2887	0.788887	0.00567	0.011116	1	10	40	0.0246	0.5395	1	0	29	61	90	57	0
000422	2014	0.5139623	0.23570172	-0.911742	-0.981629	C26	24.3443	0.79884	0.002114	0.005064	1	11	36.36	0.008	0.5828	1	0	22	41	89	57	0
000422	2015	0.49304423	0.24649428	-0.91987	-0.799242	C26	24.4116	0.798188	0.001357	0.00527	1	11	36.36	0.008	0.7137	1	0	8	15	119	78	0
000422	2016	0.68476355	0.2656137	-0.916128	-0.901754	C26	24.4065	0.828894	-0.035406	-0.214999	1	11	36.36	0.008	0.8314	1	0	4	5	105	67	0
000422	2017	0.84016645	0.24775732	0.588139	0.379734	C26	24.2061	0.95199	-0.158262	-8.16405	1	9	33.33	0.008	0.3478	0	0	0	0	117	76	0
000423	2011	0.7809807	0.059764165	-0.41592	-0.519563	C27	22.1646	0.177752	0.205913	0.250063	1	9	33.33	0.0484	0.2148	0	0	21	44	113	74	0
000423	2012	0.7496518	0.07088025	0.108415	-0.001658	C27	22.3958	0.190484	0.197828	0.244955	1	9	33.33	0.0484	0.2247	0	0	26	46	102	64	0
000423	2013	0.7662288	0.0765087	0.055212	-0.04065	C27	22.5116	0.149746	0.203975	0.240461	1	9	33.33	0.0484	0.2554	0	0	35	82	68	41	0
000423	2014	0.41473502	0.12656668	-0.10383	-0.163054	C27	22.7328	0.192	0.183953	0.230572	1	9	33.33	0.0543	0.2723	0	0	38	90	89	57	0
000423	2015	0.6374148	0.10562795	-0.779855	-0.449788	C27	22.8761	0.177256	0.190244	0.231689	1	9	33.33	0.0317	0.3211	0	0	36	80	71	45	0
000423	2016	0.47067404	0.10655295	-0.277051	-0.628813	C27	23.0208	0.157136	0.186454	0.22161	1	9	33.33	0.0317	0.417	0	1	26	73	78	49	1
000423	2017	0.5382286	0.09563312	-0.320839	-0.05547	C27	23.239	0.202369	0.165158	0.207669	1	9	33.33	0.0317	0.6893	0	1	25	57	70	44	0
000423	2018	0.49184406	0.0987222	1.19258	0.870982	C27	23.353	0.183198	0.150441	0.184468	1	9	33.33	0.0317	0.901	0	1	22	61	69	43	0
000423	2019	0.6908774	0.10217456	1.0676	0.431957	C27	23.1789	0.139923	-0.038218	-0.044503	1	9	33.33	0.0317	0.8915	0	1	36	87	75	48	0
000423	2020	0.5113446	0.105163746	-0.183246	-0.240861	C27	23.1166	0.107124	0.003741	0.004448	1	9	33.33	0.0062	0.9654	0	1	20	35	73	46	0
000423	2021	0.659559	0.10797955	-0.668888	-0.606068	C27	23.1767	0.140407	0.037746	0.044163	1	8	37.5	0.0001	0.8587	0	1	9	15	87	56	1
000423	2022	0.6847071	0.10620616	-0.051921	-0.410119	C27	23.2595	0.18055	0.061689	0.075514	1	8	37.5	0.0001	0.8444	0	1	5	11	79	51	0
000425	2011	0.39424068	0.08859423	-0.526314	-0.644029	C35	24.2704	0.563431	0.097328	0.223129	1	9	44.44	0.0025	0.2557	1	0	26	46	40	27	0
000425	2012	0.69668686	0.111094214	-0.181079	0.122557	C35	24.5379	0.613681	0.054361	0.141474	1	9	44.44	0.0025	0.2197	1	0	25	46	69	43	0
000425	2013	0.55343914	0.09624404	-0.06753	-0.613957	C35	24.6171	0.598504	0.03153	0.077827	1	9	44.44	0.0025	0.2174	1	0	21	45	102	62	0
000425	2014	0.33573613	0.11061702	-1.48828	-1.32081	C35	24.612	0.581602	0.00833	0.020543	1	9	44.44	0.0023	0.1722	1	0	13	22	85	53	0
000425	2015	0.96157587	0.15363982	-1.10329	-0.526171	C35	24.4777	0.517557	-0.001468	0.002457	1	9	44.44	0.0021	0.1923	1	0	9	12	98	63	0
000425	2016	0.68886757	0.20404099	0.143792	0.022322	C35	24.5069	0.534267	0.004925	0.010196	1	8	37.5	0.0022	0.1923	1	0	4	10	89	56	0
000425	2017	0.61555517	0.1919772	-1.63509	-1.19166	C35	24.6307	0.516661	0.02067	0.042494	1	8	50	0.0022	0.1491	0	0	7	10	91	59	0
000425	2018	0.4199513	0.18743318	-0.127509	0.08739	C35	24.8382	0.504644	0.033562	0.06789	1	8	50	0.0019	0.3479	0	0	5	5	84	54	0
000425	2019	0.4480221	0.21806076	-0.602923	-0.617113	C35	25.0709	0.564685	0.047164	0.109091	1	9	44.44	0.0055	0.4414	0	0	28	61	118	77	0
000425	2020	0.8109832	0.20250379	-0.617289	-0.58681	C35	25.2428	0.627759	0.040804	0.110673	1	9	44.44	0.0055	0.4222	0	0	33	75	120	78	0
000425	2021	0.6503807	0.21695648	0.104779	-0.015665	C35	25.424	0.662188	0.051325	0.154063	1	9	44.44	0.0019	0.3545	0	0	36	100	121	79	0
000425	2022	0.6344283	0.2019351	-0.248818	-0.030957	C35	25.8885	0.687841	0.024529	0.080878	0	9	33.33	0.0002	1.0393	0	0	21	40	120	79	0
000426	2011	0.51161456	0.19754994	0.823632	0.440494	B09	21.8678	0.486809	0.059165	0.1194	0	9	33.33	0.004	0.5369	0	0	0	1	28	19	0
000426	2012	0.6055175	0.19079383	-0.834032	-0.525224	B09	21.9249	0.487297	0.031829	0.076874	0	9	33.33	0.004	0.5466	0	0	3	3	21	14	0
000426	2013	0.5266096	0.07430685	-0.064141	-0.221933	B09	22.172	0.358713	0.011735	0.025424	0	9	33.33	0.0032	0.962	0	0	4	4	89	56	0
000426	2014	0.70455253	0.088665694	-0.936608	-0.119432	B09	22.0927	0.299452	0.040158	0.058507	0	9	33.33	0.0233	0.962	0	0	7	11	89	57	0
000426	2016	0.6086693	0.10311576	-1.44391	-0.450705	B09	23.0018	0.501488	0.009137	0.01839	0	9	33.33	0.0115	0.8997	0	0	5	9	120	78	0
000426	2018	0.9292849	0.072344266	0.09068	-0.096301	B09	22.9131	0.427777	-0.019101	-0.033321	0	9	33.33	3.5784	0.8908	0	0	10	41	119	77	0
000426	2019	0.70546657	0.09249136	-0.347166	-0.373252	B09	22.95	0.420149	0.011026	0.019038	0	9	33.33	3.6394	0.8289	0	0	12	42	118	77	0
000426	2020	0.47929505	0.08802377	0.36143	0.538213	B09	22.9549	0.446472	-0.019738	-0.035696	0	9	33.33	3.6351	0.7496	0	0	12	17	120	78	0
000426	2021	0.79340583	0.1109665	0.408079	0.145916	B09	22.9264	0.406827	0.027224	0.045942	0	9	33.33	0.0316	0.6039	0	0	5	6	121	79	0
000426	2022	0.5903476	0.09324618	-1.00331	-0.620444	B09	22.9875	0.422657	0.018068	0.031329	0	9	33.33	0.0261	0.6108	0	0	2	2	120	79	0
000428	2011	0.53602034	0.12956902	0.308652	0.25223	H61	22.4311	0.68591	0.024198	0.077995	1	9	55.56	0	0.0704	0	0	9	14	35	24	0
000428	2012	0.6590814	0.09796392	-1.04527	-0.683373	H61	22.6272	0.731865	0.017346	0.065593	1	8	50	0	0.068	0	0	15	27	56	34	0
000428	2013	0.9235205	0.13865286	0.466328	-0.168383	H61	22.8078	0.76369	0.013847	0.072097	1	9	55.56	0.0346	0.0539	0	0	10	14	89	56	0
000428	2014	0.4747236	0.15030302	1.27978	0.793899	H61	22.9458	0.80305	-0.010396	-0.064157	1	8	50	0.0303	0.0428	0	0	5	5	68	42	0
000428	2015	0.5633002	0.15862823	-0.841679	-1.10311	H61	22.977	0.642123	-0.003674	0.004021	1	8	50	0.0169	1.0237	0	0	7	16	79	51	0
000428	2016	0.4506199	0.13649186	-0.396135	-0.463734	H61	22.9103	0.666576	-0.049143	-0.099457	1	9	55.56	0.0169	1.0939	0	0	1	2	114	74	0
000428	2017	0.36675307	0.1488059	0.289236	0.388615	H61	22.9235	0.676985	-0.007831	0.036197	1	9	55.56	0.0054	0.9474	0	0	4	4	99	64	0
000428	2018	0.7411314	0.15253909	-0.724567	-0.416878	H61	22.6969	0.658974	-0.097033	-0.188586	1	9	55.56	0.0054	0.96	0	0	3	3	117	75	1
000428	2019	0.53798115	0.14152507	-0.478823	0.004905	H61	22.6054	0.626011	0.000313	0.019449	1	9	55.56	0.0045	0.9163	0	0	2	5	117	76	0
000428	2020	0.5771498	0.14551345	-0.463868	-0.252354	H61	22.5352	0.699642	-0.097332	-0.246409	1	7	57.14	0.0037	0.7956	0	0	1	1	117	77	0
000428	2021	0.7312912	0.14107911	0.199413	0.184576	H61	22.451	0.681896	0.001259	0.039861	1	8	50	0	0.7879	0	0	0	0	90	57	0
000428	2022	0.76656085	0.14106326	0.148453	0.048384	H61	22.3902	0.738665	-0.071362	-0.171945	0	9	55.56	0.0049	0.734	0	0	0	0	120	79	1
000429	2011	0.60300195	0.072302274	2.19635	0.442582	G58	23.1916	0.597053	0.018968	0.05268	1	11	36.36	0.0208	0.11	0	0	8	15	112	73	0
000429	2012	0.6244816	0.071837	-1.4807	-1.10048	G54	23.3	0.611355	0.015294	0.04118	1	10	40	0.0171	0.1124	1	0	2	2	64	40	1
000429	2013	0.6443135	0.0919957	-1.44267	-0.859593	G54	23.2644	0.601973	0.007881	0.03015	1	11	36.36	0.0169	0.1298	0	0	6	7	90	57	0
000429	2014	0.474293	0.1222628	-1.24348	-0.611122	G54	23.2501	0.530826	0.028677	0.063545	1	11	36.36	0.0169	0.1188	0	0	0	0	79	49	0
000429	2015	0.75169116	0.12525709	-1.36183	-0.631851	G54	23.2171	0.493845	0.044552	0.090106	1	11	36.36	0.0146	0.131	0	0	0	0	87	57	0
000429	2016	0.44208163	0.12357112	-0.580126	-0.565035	G54	23.5004	0.449772	0.072942	0.120787	1	14	35.71	0.0132	1.6029	0	0	1	1	84	53	0
000429	2017	0.87905073	0.09467932	-1.19507	-0.627762	G54	23.528	0.427832	0.103504	0.16734	1	15	33.33	0.0197	1.6029	0	0	1	1	89	57	0
000429	2018	0.43581915	0.119338155	-0.624034	-0.181337	G54	23.5142	0.383508	0.116799	0.174933	1	15	33.33	0.0138	1.6029	0	0	5	14	88	56	0
000429	2019	0.7441553	0.13448745	0.068841	-0.223341	G54	23.5954	0.420036	0.082015	0.128125	1	15	33.33	0.0138	1.6022	0	0	10	20	87	56	0
000429	2020	0.7166701	0.06354613	-0.42397	-0.052922	G54	23.7063	0.481871	0.069088	0.109395	1	13	38.46	0.0065	1.6022	0	0	11	17	88	57	0
000429	2021	0.2612745	0.083793856	-0.322764	-0.326311	G54	23.6611	0.400237	0.128566	0.189304	1	15	33.33	0.0065	1.6022	0	0	7	19	98	62	1
000429	2022	0.6089913	0.071506314	0.20002	-0.054505	G54	23.7323	0.439049	0.088546	0.14071	1	15	33.33	0.0065	1.6193	0	0	9	26	85	55	0
000488	2011	0.66756785	0.11744206	0.062682	0.076068	C22	24.5438	0.671543	0.012902	0.044962	1	15	33.33	0.5883	0.9831	1	1	22	58	103	66	0
000488	2012	0.4075271	0.14310548	-2.4603	-1.07336	C22	24.5887	0.699418	0.000978	0.016064	1	15	33.33	0.5435	1.0222	1	0	20	39	90	58	0
000488	2013	0.7066597	0.17335805	-0.655967	-0.639116	C22	24.5845	0.691966	0.014527	0.050617	1	12	33.33	0.5578	0.927	1	0	16	26	89	56	0
000488	2014	0.56001997	0.2562853	-1.13774	-0.594551	C22	24.7632	0.747491	0.007978	0.0363	1	12	33.33	0.5742	0.9906	1	0	11	17	87	55	0
000488	2015	0.6588399	0.21628839	-0.596173	-0.22262	C22	25.0795	0.778623	0.012544	0.06053	1	12	33.33	0.5742	1.4785	1	0	4	12	80	52	0
000488	2016	0.5608191	0.2298995	-1.33063	-0.987825	C22	25.1335	0.725773	0.02458	0.092894	1	10	40	0.5266	1.6854	1	0	5	9	86	55	1
000488	2017	0.683989	0.22710483	-0.430336	-0.120003	C22	25.3832	0.713381	0.035588	0.135692	1	10	40	0.5464	1.8553	0	0	14	38	91	59	1
000488	2018	0.52427495	0.24619053	-0.092519	-0.006602	C22	25.3803	0.754349	0.024352	0.100198	1	11	36.36	0.4191	1.8378	0	0	24	64	49	29	0
000488	2019	0.7170879	0.22121188	1.36159	1.03339	C22	25.3078	0.731114	0.017898	0.065816	1	8	37.5	0.4789	1.8213	0	0	23	53	87	56	0
000488	2020	0.49379438	0.30347264	-0.534874	-0.588816	C22	25.2404	0.718262	0.020816	0.070521	1	9	33.33	1.9276	1.8192	0	0	19	36	89	58	0
000488	2021	0.3597031	0.23568356	-0.443394	-0.223794	C22	25.1402	0.727832	0.025225	0.1082	1	9	33.33	1.8703	1.7174	0	0	16	35	88	57	0
000488	2022	0.7651516	0.1778852	-0.340114	-0.260258	C22	25.1577	0.718529	0.003765	0.009918	1	11	36.36	1.762	1.8476	1	0	12	28	85	55	0
000498	2015	0.933098	0.24243101	-0.240593	-0.406025	E48	23.0666	0.708156	0.036262	0.124152	1	8	37.5	0	0.1541	0	0	0	0	77	49	0
000498	2016	0.41576713	0.23363055	0.241914	0.113414	E48	23.4342	0.769289	0.028649	0.123948	1	9	33.33	0	0.1609	0	0	0	0	118	76	0
000498	2017	0.17533323	0.16320457	-0.92605	-0.897382	E48	23.5927	0.769372	0.032784	0.143497	1	9	33.33	0	0.1513	0	0	3	3	90	58	0
000498	2018	0.43236092	0.20716451	-1.32336	-1.01439	E48	23.8968	0.733793	0.028341	0.132705	1	7	42.86	0	0.1406	0	0	9	35	87	55	0
000498	2019	0.45865995	0.21362573	-0.452252	-0.119474	E48	24.1909	0.742626	0.025555	0.11245	1	8	37.5	0	0.1342	0	0	28	54	115	74	0
000498	2020	0.7211822	0.17011663	-0.996714	-0.518108	E48	24.7321	0.765899	0.026788	0.154836	1	8	37.5	0.0002	0.5911	0	0	16	25	74	47	0
000498	2021	0.84492785	0.1764534	0.10183	-0.051048	E48	25.1468	0.759996	0.032991	0.157849	1	11	36.36	0.0002	0.4127	0	0	14	29	112	72	1
000498	2022	0.3527678	0.1658281	-0.117175	-0.102125	E48	25.3585	0.777271	0.030791	0.159433	0	10	40	0.0001	0.3185	0	0	6	9	117	76	0
000501	2011	0.39233562	0.35300303	-0.831213	-0.730017	F52	22.9949	0.769568	0.045939	0.16239	1	11	36.36	0.0048	1.5067	0	0	28	60	36	25	0
000501	2012	0.54868436	0.38580889	-0.950764	-0.589493	F52	23.1247	0.760921	0.04716	0.165563	1	10	40	0.0048	1.3619	0	0	25	54	85	55	0
000501	2013	0.64088464	0.3542916	-0.304282	-0.224121	F52	23.2597	0.752536	0.04798	0.160623	1	11	36.36	0.004	1.2481	0	0	21	49	118	74	0
000501	2014	0.41924012	0.3342252	-0.274215	-0.111601	F52	23.4738	0.759467	0.040972	0.185519	1	10	40	0.004	1.193	0	0	23	49	114	72	0
000501	2015	0.9298646	0.37641284	-0.282277	0.002915	F52	23.5998	0.767476	0.045105	0.19356	1	11	36.36	0.5142	1.0154	0	0	23	48	111	72	0
000501	2016	0.6164314	0.4157083	-0.568716	-0.840949	F52	23.6019	0.659722	0.055819	0.163805	1	10	40	0.4596	1.2577	0	0	23	45	63	38	0
000501	2017	0.23873635	0.3879126	-0.400799	-0.560811	F52	23.6147	0.601671	0.068887	0.17294	1	11	36.36	0.2153	1.2585	0	0	18	35	112	73	0
000501	2018	0.6627443	0.42333448	-0.342827	-0.215001	F52	23.8538	0.639567	0.045876	0.12728	1	10	40	0.2018	1.2585	0	0	16	36	112	72	0
000501	2019	0.38114968	0.40024638	-0.635595	-0.757182	F52	23.8843	0.596956	0.051918	0.128814	1	11	36.36	0.2052	1.0798	0	0	18	39	118	77	0
000501	2020	0.6070914	0.42302752	-1.1041	-0.89469	F52	23.8501	0.565163	0.024008	0.055211	1	11	36.36	0.1606	1.0747	0	0	12	18	110	72	0
000501	2021	0.4154095	0.3797568	0.443992	0.229367	F52	24.0622	0.621204	0.026693	0.070467	1	11	36.36	0.1606	1.0005	0	0	9	17	121	79	1
000501	2022	0.5491569	0.38273135	0.540874	0.407386	F52	24.1489	0.648298	0.009911	0.028181	1	11	36.36	0.1606	1.0186	0	0	1	2	89	57	0
000503	2011	0.5799651	0.16014957	-0.027712	-0.110284	S90	21.0737	0.111885	0.013389	0.0146	0	7	42.86	0	0.1726	0	0	0	1	117	76	0
000503	2012	0.72290903	0.17540574	-0.196874	-0.156164	I63	21.1143	0.128211	0.015151	0.0189	0	7	42.86	0	0.1631	0	0	0	0	118	76	0
000503	2013	0.26507938	0.05857208	0.014385	-0.027384	I64	21.0796	0.109044	0.008636	0.010331	0	7	42.86	0	0.143	0	0	1	1	118	74	0
000503	2014	0.27537525	0.118295416	-0.429216	-0.17993	I64	21.0844	0.074383	0.013476	0.019063	0	7	42.86	0	0.147	0	0	1	1	117	75	0
000503	2015	0.37891358	0.23660775	-0.323244	-0.045131	I64	21.1165	0.068741	0.006508	0.016756	0	7	42.86	0	0.1503	0	0	3	6	109	72	0
000503	2016	0.63513505	0.22285588	-0.122044	0.14463	I64	21.1236	0.053002	0.00878	0.019705	0	7	42.86	0.0461	0.151	0	0	3	3	108	70	0
000503	2018	0.74625325	0.19547486	-0.348078	-0.346643	I64	20.9704	0.048998	-0.14739	-0.154765	1	9	33.33	0	0.1541	0	0	2	4	77	49	0
000503	2020	0.5140079	0.18153451	1.24256	0.891204	I64	20.9832	0.256475	-0.187646	-0.252412	1	9	33.33	0	0.1156	0	0	2	9	117	77	0
000503	2021	0.9492186	0.17027381	-1.91261	-1.45535	I64	20.8992	0.339746	-0.148554	-0.223802	1	9	33.33	0.1689	0.0939	0	0	0	0	116	76	0
000503	2022	0.6458847	0.18204004	0.730165	0.329452	I64	20.8228	0.354584	-0.076459	-0.118745	0	9	33.33	0.169	0.1231	0	0	0	0	114	75	0
000504	2017	0.94774604	0.12749389	-1.69118	-0.928427	R85	19.8188	0.682708	-0.089554	-1.5063	1	7	42.86	0	1.0184	0	0	0	0	116	75	0
000505	2017	0.6871681	0.09538908	0.216792	0.290816	K70	22.5287	0.572467	0.034312	0.061676	1	7	42.86	0	0.4049	0	0	0	0	116	75	1
000505	2019	0.7073091	0.23325421	0.541	0.37461	C13	22.3779	0.428227	0.034148	0.05542	1	9	33.33	0	0.3476	0	0	1	1	103	66	0
000505	2020	0.58212894	0.10236533	-0.955643	-0.557839	C13	22.4629	0.455856	0.038491	0.068195	1	9	33.33	5.662	0.3546	0	0	0	0	89	58	0
000505	2021	0.6393508	0.11290672	-0.585158	-0.45336	C13	22.5228	0.452229	0.039565	0.070121	1	9	33.33	5.662	0.3387	0	0	0	0	88	57	0
000505	2022	0.6015271	0.1191049	-1.55571	-0.61336	C13	22.5324	0.432821	0.026904	0.046188	1	9	33.33	5.662	0.3304	0	0	0	0	86	56	0
000506	2012	0.53939843	0.04953294	-0.932151	-0.802722	K70	22.3618	0.692001	0.059874	0.209868	0	9	33.33	0	0.438	0	0	1	4	111	71	0
000506	2013	0.6674161	0.07509258	-0.373626	-0.740754	K70	21.9424	0.450567	0.0518	0.116342	0	8	37.5	0	0.8877	0	0	4	6	115	71	0
000506	2014	0.6803864	0.076237015	-0.427165	-0.220749	K70	21.8768	0.515011	-0.088363	-0.153404	0	8	37.5	0	0.619	0	0	2	2	92	58	0
000506	2015	0.6255744	0.076689646	-0.512145	-0.17547	B09	21.8989	0.524292	0.001792	0.015143	0	9	33.33	0	0.9641	0	0	0	0	119	78	1
000506	2016	0.4243881	0.08749707	-2.60603	-1.47972	B09	21.8954	0.511496	0.003061	0.005952	0	9	33.33	0.009	0.9681	0	0	0	0	118	76	1
000506	2018	0.719641	0.080743164	1.4947	1.33033	B09	21.6526	0.559942	0.011787	0.040087	0	9	33.33	0.0022	0.5957	0	0	0	0	119	77	1
000506	2020	0.5287498	0.13322085	-0.813515	-0.7774	B09	21.5662	0.753075	-0.209098	-0.921791	0	8	37.5	0.0022	0.7129	0	0	0	0	117	77	0
000506	2021	0.72062236	0.08971977	-2.02355	-1.12702	B09	21.2468	0.762127	-0.081305	-0.34463	0	9	33.33	0	0.5678	0	0	0	0	121	79	1
000506	2022	0.6366844	0.14494681	-0.674211	-0.601458	B09	21.2643	0.608697	0.129734	0.393888	0	9	33.33	0	0.5307	0	0	0	0	119	78	0
000507	2011	0.459079	0.06402665	-0.455409	-0.351304	S90	21.9517	0.476831	0.086275	0.169795	1	10	40	0.0101	0.7488	0	0	0	1	110	71	0
000507	2012	0.6249407	0.07193685	-0.903595	-0.577749	G55	21.9869	0.4375	0.042921	0.081798	1	9	44.44	0.0028	0.1688	0	0	9	16	92	60	0
000507	2013	0.6134552	0.086036794	-1.67111	-0.803071	G55	22.0922	0.354787	0.023178	0.037658	1	8	50	0.0028	0.1347	0	0	8	19	59	34	0
000507	2014	0.5402251	0.08286956	-1.10457	-1.02292	G55	22.4023	0.50672	0.003158	0.007001	1	8	37.5	0.0028	0.1154	0	0	8	20	110	70	0
000507	2015	0.58471924	0.06980314	-0.341859	-0.176893	G55	22.4234	0.488875	0.014714	0.031114	1	8	37.5	0.0028	0.1216	0	0	2	5	102	67	0
000507	2016	0.3339496	0.083301894	-0.947033	-0.582499	G55	22.4674	0.490038	0.021014	0.039828	1	9	33.33	0.0028	0.1533	0	0	1	3	98	62	0
000507	2017	0.70657223	0.070460476	-1.63648	-0.910115	G55	22.5008	0.477613	0.028042	0.051268	1	8	37.5	0.0028	0.1568	0	0	1	1	90	58	0
000507	2018	0.86208797	0.07033733	0.313221	0.556383	G55	22.6459	0.522906	0.028223	0.058736	1	8	37.5	0.0028	0.1514	0	0	4	5	103	65	0
000507	2019	0.78769433	0.07526685	-0.786188	-0.565771	G55	22.948	0.38872	0.026706	0.042794	1	8	37.5	0.0024	0.3613	0	0	4	5	79	50	0
000507	2020	0.55200225	0.07631666	1.06811	0.354411	G55	23.325	0.56503	0.021318	0.050259	1	8	37.5	0.0024	0.3691	0	0	2	2	119	77	1
000507	2021	0.5953644	0.08898482	0.062386	0.148401	G55	23.5989	0.583037	0.029647	0.080919	1	9	44.44	0.0024	0.3032	0	0	2	2	107	69	1
000507	2022	0.6548273	0.092753254	-0.156115	-0.049808	G55	23.7635	0.562207	0.022287	0.047457	0	8	50	0.0024	0.2772	1	0	2	6	107	70	1
000509	2016	0.79566586	0.25761268	-0.130335	-0.122733	C29	19.6489	0.934028	-0.219049	-1.97212	0	9	33.33	0.0756	0.3655	0	0	0	0	48	32	0
000509	2018	0.53919846	0.2362499	-0.782091	-0.792811	C29	19.148	0.926764	-0.245957	-5.13435	0	5	40	0.0005	0.356	0	0	0	0	66	40	0
000510	2011	0.6608221	0.12840094	0.150564	0.081401	C26	21.5794	0.524906	-0.049223	-0.111878	0	9	33.33	0.0012	1.5175	0	0	0	1	106	69	0
000510	2012	0.71689665	0.14339618	-0.461747	-0.141554	C26	21.5567	0.509003	0.001878	0.015126	0	9	33.33	0.0012	1.5175	0	0	0	0	90	58	0
000510	2013	0.41156685	0.14063768	-0.079346	-0.010544	C26	21.3342	0.48871	-0.103768	-0.196961	0	9	33.33	0.0007	1.5428	0	0	0	0	103	63	0
000510	2014	0.42986053	0.15829577	0.766502	0.278162	C26	21.3131	0.559173	-0.081085	-0.200498	1	8	37.5	0.0005	1.9063	0	0	0	0	88	56	0
000510	2016	0.4685955	0.21191017	-2.72584	-1.12647	C26	21.0022	0.35885	0.041099	0.072275	0	9	33.33	10	1.216	1	0	0	0	100	64	0
000510	2018	0.88582975	0.23640193	-0.876313	-0.329618	C26	21.1183	0.35626	0.069295	0.10747	0	9	33.33	13.0549	1.2981	1	0	0	0	90	58	0
000510	2019	0.6962506	0.08727366	-0.432149	-0.281188	C26	21.1998	0.347894	0.040193	0.062555	0	8	37.5	13.0549	1.2	0	0	0	0	94	61	0
000510	2020	0.5628185	0.10448156	-1.11708	-0.985985	C26	21.3201	0.39717	0.041525	0.067258	0	8	37.5	10.0549	1.5582	0	0	0	0	94	61	0
000510	2021	0.7331473	0.082709245	0.119926	0.095783	C26	21.5009	0.374023	0.139461	0.224179	0	9	33.33	8.8238	1.6565	0	0	0	0	121	79	1
000510	2022	0.6333739	0.21790078	1.19713	0.987769	C26	21.5551	0.364708	0.005769	0.00917	0	9	33.33	9.1578	1.7075	0	0	0	0	118	77	0
000513	2011	0.89075315	0.10691355	-0.963483	-0.447644	C27	22.25	0.345714	0.084251	0.126398	0	9	33.33	0	0.9473	1	0	10	24	58	36	0
000513	2012	0.53399414	0.16824561	-0.810798	-0.570225	C27	22.452	0.435524	0.084353	0.146832	0	9	33.33	0	1.0496	1	0	11	21	57	35	0
000513	2013	0.65150505	0.18424278	-0.48225	-0.503297	C27	22.6052	0.451033	0.079803	0.145756	0	11	45.45	0	1.045	0	0	8	8	84	53	0
000513	2014	0.58801144	0.24209327	-0.482048	-0.546047	C27	22.7115	0.440964	0.075812	0.139585	0	11	45.45	0	0.8516	0	0	12	18	68	42	0
000513	2015	0.44948688	0.23437564	0.079772	-0.018628	C27	22.8124	0.404534	0.081654	0.143259	0	11	45.45	0.2691	0.8386	0	0	21	42	84	54	0
000513	2016	0.7823574	0.26156718	0.181544	0.257863	C27	23.0774	0.325153	0.07882	0.120559	0	11	45.45	0.2658	0.914	0	0	11	31	83	52	0
000513	2017	0.4921847	0.24481393	-0.771389	0.048966	C27	23.4894	0.293382	0.282286	0.411101	0	10	50	0.2659	0.8725	0	0	9	25	85	55	0
000513	2018	0.40368274	0.2087719	1.12086	0.382251	C27	23.5819	0.326166	0.067769	0.101594	0	10	50	0.2304	0.85	0	0	23	44	84	54	0
000513	2019	0.5225057	0.19593877	-0.264578	-0.10459	C27	23.6123	0.317149	0.081305	0.116675	0	10	50	0.2573	0.9053	0	0	31	103	83	54	0
000513	2020	0.6823236	0.20496549	-0.006921	0.142034	C27	23.7481	0.337565	0.103509	0.141643	0	11	45.45	0.332	0.8836	0	0	36	119	87	56	0
000513	2021	0.5261942	0.2163984	-0.215415	0.025759	C27	23.8311	0.360313	0.087257	0.136551	0	11	45.45	0.3632	0.9335	0	0	33	70	86	55	0
000513	2022	0.7893771	0.20844382	-0.202026	-0.446179	C27	23.9367	0.399302	0.078647	0.137604	0	11	45.45	0.3641	0.9223	0	0	27	76	82	52	0
000514	2011	0.7842435	0.10278313	-0.259113	-0.508929	K70	22.3822	0.456428	0.042746	0.064195	1	7	57.14	0	0.0622	0	0	0	0	37	26	0
000514	2012	0.715948	0.20677187	-0.168501	-0.021103	K70	22.6352	0.551443	0.00437	0.023158	1	7	57.14	0	0.0534	0	0	2	2	56	34	0
000514	2013	0.41731542	0.17245753	-1.77798	-1.17367	K70	22.759	0.589756	0.011929	0.046983	1	7	57.14	0	0.0156	0	0	1	2	56	33	0
000514	2014	0.2582182	0.18205352	-1.03821	-0.950692	K70	22.776	0.565628	0.013838	0.043579	1	7	57.14	0	0.0189	0	0	0	0	59	35	0
000514	2015	0.62222016	0.29377836	-0.453264	-0.701664	K70	22.7191	0.547649	-0.013679	0.002631	1	5	40	0	0.0288	0	0	1	1	64	40	0
000514	2016	0.32101727	0.2905254	-1.52311	-1.39553	K70	22.6076	0.489082	0.011755	0.041901	1	7	57.14	0	0.0328	0	0	0	0	69	42	1
000514	2017	0.83403414	0.22987837	0.592055	0.426995	K70	22.5649	0.451933	0.015616	0.0269	1	7	57.14	0	0.0146	0	0	1	1	70	44	0
000514	2018	0.5593964	0.23366906	-0.021421	-0.265894	K70	22.6059	0.472779	0.00662	0.008414	1	7	57.14	0	0.0354	0	0	1	2	70	44	0
000514	2019	0.67041683	0.2757526	-2.36121	-1.33576	K70	22.5953	0.425527	0.041796	0.080935	1	7	57.14	0	0.0228	0	0	0	0	69	44	0
000514	2020	0.6492872	0.28049362	1.32886	0.844919	K70	22.757	0.498147	0.017689	0.039612	1	7	57.14	0	0.0225	0	0	0	0	74	47	0
000514	2021	0.47241145	0.3132142	-4.20437	-1.47419	K70	22.85	0.521048	0.02412	0.046149	1	6	66.67	0	0.0231	0	0	0	0	86	55	1
000514	2022	0.5114546	0.302967	-1.15897	-0.389748	K70	22.7207	0.4359	0.021262	0.044487	1	7	57.14	0	0.0191	0	0	0	0	85	55	0
000516	2011	0.5233882	0.15852396	-1.21953	-0.947663	F52	21.8691	0.644467	0.040461	0.113802	0	9	33.33	0	0.7176	0	0	6	11	113	74	0
000516	2012	0.9396471	0.265884	-0.375334	-0.340418	F52	22.0135	0.671566	0.030509	0.093037	0	11	36.36	1.644	0.5949	0	0	8	14	113	73	0
000516	2013	0.45550993	0.23908243	-1.78049	-1.03946	F52	22.0074	0.644833	0.033648	0.094992	0	11	36.36	1.644	0.5719	0	0	9	24	83	52	0
000516	2014	0.730055	0.17514786	-0.427696	-0.316138	F52	21.9798	0.545332	0.099697	0.219739	0	11	36.36	1.644	0.6352	0	0	17	30	110	70	0
000516	2015	0.6390661	0.19273248	-0.559678	-0.763489	F52	22.3935	0.373586	0.045356	0.07256	0	11	36.36	2.3355	0.5938	0	0	14	22	87	57	0
000516	2016	0.20846549	0.35053483	-1.31009	-1.10027	F52	22.438	0.370194	0.036235	0.057806	0	11	36.36	2.418	0.5577	0	0	20	53	114	74	0
000516	2017	0.49011442	0.2748833	2.31392	0.84605	F52	22.4867	0.377534	0.033738	0.05481	0	11	36.36	2.5573	0.5651	0	0	7	19	90	58	0
000516	2018	0.7266881	0.3549125	-1.05238	-0.835903	Q83	22.712	0.209426	0.307032	0.381401	0	9	33.33	2.8111	0.5784	0	0	6	10	118	76	0
000516	2019	0.61738366	0.3389201	-1.23408	-0.715816	Q83	23.029	0.501937	-0.041127	-0.08151	0	9	33.33	2.811	0.6266	0	0	1	1	90	59	1
000516	2020	0.61142814	0.33247998	-1.42181	-1.0564	Q83	23.2185	0.584864	0.002873	0.009071	0	9	33.33	2.8156	0.6266	0	0	3	5	115	75	0
000516	2021	0.54997194	0.27756053	-0.004351	-0.225723	Q83	23.3126	0.599747	-0.063448	-0.154383	0	9	33.33	2.4932	0.3255	0	0	2	2	120	78	0
000516	2022	0.6284546	0.26288578	-0.045822	0.130071	Q83	23.3083	0.679528	-0.090118	-0.276821	0	9	33.33	2.4956	0.432	0	0	4	7	119	78	0
000518	2012	0.5507875	0.07003053	-0.682734	-0.271197	C27	20.6321	0.090497	0.015863	0.013497	0	5	40	0	1.5501	1	0	0	0	113	73	0
000518	2013	0.31732908	0.7581615	-1.76682	-0.536655	C27	20.528	0.111607	-0.120917	-0.104743	0	6	33.33	0	1.4653	1	0	0	0	118	74	1
000518	2014	0.92763114	0.7594354	-2.48197	-1.4561	C27	20.5225	0.117947	-0.011229	0.008746	0	5	40	0	2.4113	1	0	0	0	100	62	1
000518	2015	0.6678812	0.74252903	-0.385204	-0.803122	C27	20.5424	0.270619	-0.13529	-0.122721	0	6	33.33	0	2.3472	1	0	0	0	119	78	1
000518	2016	0.60767025	0.75365657	-1.51041	-1.38742	C27	20.7405	0.399331	0.005513	0.00732	0	5	40	0	2.2593	1	0	0	0	87	56	0
000518	2017	0.55535424	0.72544825	-0.474945	-0.392555	C27	20.6524	0.274877	0.011432	0.011594	0	6	50	0	1.7479	1	0	0	0	120	79	1
000518	2018	0.7520363	0.6995322	-1.10071	-0.492622	C27	20.6463	0.305737	-0.032096	-0.049132	0	6	50	0	1.7479	1	0	0	0	119	77	0
000518	2019	0.40417063	0.72252405	-1.86553	-0.534307	C27	20.6353	0.278996	0.019104	0.023358	0	6	50	0	1.5007	1	0	0	0	118	77	1
000518	2020	0.63203186	0.7180932	-1.2753	-1.13244	C27	20.5293	0.168336	0.033576	0.042594	0	6	50	0	1.4964	1	0	0	0	106	68	0
000518	2021	0.47111583	0.642158	1.74832	0.757555	C27	20.4993	0.190834	-0.047881	-0.057406	0	6	50	0.0001	1.7043	1	0	0	0	116	76	0
000518	2022	0.7016207	0.5791094	0.168306	-0.204602	C27	20.4196	0.195891	-0.072189	-0.087561	0	6	50	0	1.8212	1	0	0	0	107	70	0
000519	2011	0.63287175	0.08381764	-0.524814	-0.47105	C34	19.9727	0.256212	-0.023897	-0.032594	1	7	42.86	0	0.6019	0	0	1	1	58	36	0
000519	2012	0.70624465	0.0889415	-1.20011	-0.851451	C34	19.9771	0.252177	0.007373	0.016512	1	7	42.86	0	0.6019	0	0	0	0	77	49	0
000519	2013	0.6323533	0.15683699	-0.116132	0.040613	C30	22.3163	0.266653	0.077167	0.106106	1	9	33.33	0	0.5499	0	0	4	4	109	67	0
000519	2014	0.36503145	0.17536299	-0.277604	-0.149718	C30	22.3142	0.187715	0.080628	0.099434	1	9	33.33	0	0.4892	0	0	2	2	71	43	0
000519	2016	0.82898766	0.1933753	-0.735397	-0.840338	C30	23.0516	0.282296	0.015138	0.021176	1	9	33.33	0	0.473	0	0	4	7	104	66	0
000519	2018	0.424057	0.1692725	0.114574	0.224593	C35	23.0672	0.245685	0.033357	0.044153	1	9	33.33	0.0008	1.1446	0	0	6	10	116	74	0
000519	2019	0.7874884	0.1559205	-0.96345	-0.780064	C35	23.1222	0.256386	0.023178	0.031169	1	9	33.33	0.0008	1.0305	0	0	5	5	110	71	0
000519	2020	0.67411244	0.15862969	-0.290767	0.08948	C35	23.222	0.29993	0.022567	0.032235	1	8	37.5	0.0008	1.4412	0	0	1	2	113	73	0
000519	2021	0.47180784	0.12327749	-1.26059	-0.829929	C35	23.3645	0.357772	0.034591	0.053861	1	9	44.44	0	1.5642	0	0	1	1	119	77	0
000519	2022	0.6135275	0.12976947	-0.35819	-0.475941	C35	23.4315	0.350022	0.054593	0.083992	0	9	44.44	0	1.6168	0	0	0	0	110	71	0
000521	2011	0.4526594	0.019219613	-0.368859	-0.531867	C38	22.7518	0.624569	0.011711	0.038127	1	9	44.44	0	0.7979	0	0	10	14	75	47	0
000521	2012	0.7140761	0.043584414	-0.209822	-0.473334	C38	22.7884	0.621935	0.020438	0.065024	1	9	44.44	0	0.7173	0	0	16	20	67	41	0
000521	2013	0.6612269	0.027763473	-1.09844	-0.604401	C38	22.8659	0.623602	0.032402	0.085987	1	9	44.44	0.254	0.6789	0	0	8	11	81	50	1
000521	2014	0.4901994	0.021352349	-1.13042	-1.13475	C38	22.9215	0.61834	0.031125	0.086044	1	9	33.33	0.492	0.6798	0	0	6	7	81	51	0
000521	2015	0.51806474	0.022732204	-1.07493	-0.313507	C38	22.9278	0.622796	0.002341	0.007829	1	9	33.33	0.6439	0.5533	0	0	16	35	87	57	0
000521	2016	0.81101924	0.018126763	-0.885251	-0.742058	C38	23.2496	0.586964	0.017603	0.043221	1	9	33.33	0.4707	0.5122	0	0	21	49	85	54	0
000521	2017	0.6949336	0.020920746	-0.120214	-0.280052	C38	23.4934	0.676899	0.002261	0.006429	1	9	33.33	0.4816	0.5367	0	0	7	14	85	55	0
000521	2018	0.6045923	0.022170588	0.837045	0.479116	C38	23.4681	0.66999	0.002241	0.007707	1	9	33.33	0.4874	0.4364	0	0	15	24	89	57	0
000521	2019	0.82689226	0.01978514	-0.062163	-0.026574	C38	23.3767	0.640058	0.003064	0.011277	1	9	33.33	0.3431	0.404	0	0	14	26	89	58	0
000521	2020	0.59072816	0.021060953	-1.6644	-1.09911	C38	23.5023	0.69186	-0.004913	-0.017627	1	9	33.33	0.3431	0.414	0	0	3	6	88	57	0
000521	2021	0.5195841	0.01771916	1.18111	1.05027	C38	23.4439	0.671189	0.005733	0.010729	1	9	33.33	0.3431	0.4052	0	0	3	5	88	57	0
000521	2022	0.25853854	0.017903993	0.123211	0.005658	C38	23.5083	0.658092	0.017104	0.047315	1	9	33.33	0.3346	0.4283	0	0	1	2	90	58	0
000523	2011	0.5175195	0.15688136	0.064157	0.047179	C26	21.1407	0.345721	0.01203	0.0228	1	7	42.86	0.0319	0.6377	0	0	0	2	112	73	0
000523	2012	0.7302927	0.18222065	-0.728337	-0.503327	C26	21.3333	0.449016	0.010987	0.022938	1	7	42.86	0.0564	0.1732	0	0	1	2	113	73	0
000523	2013	0.6796214	0.17410755	-0.386406	-0.28137	C26	21.6379	0.58191	0.013143	0.030582	1	7	42.86	0.0564	0.1332	0	0	1	1	112	70	0
000523	2014	0.4968439	0.17937846	0.467331	0.179442	C26	21.8257	0.642641	0.013271	0.041212	1	7	42.86	0.0602	0.1502	0	0	1	1	75	47	0
000523	2015	0.23746403	0.16624907	-0.038147	0.047071	C26	21.9845	0.68796	0.008405	0.029123	1	7	42.86	0.0866	0.2047	0	0	2	2	115	76	1
000523	2016	0.79528135	0.15492569	-0.707598	-0.681964	C26	22.1512	0.571952	0.00935	0.022013	1	7	42.86	0.1122	0.6874	0	0	0	0	78	49	0
000523	2017	0.56425923	0.18640895	-1.14871	-1.2046	C26	22.2945	0.617673	0.007023	0.021664	1	7	42.86	0.1197	0.6858	0	0	4	7	114	75	0
000523	2018	0.6758691	0.20217599	3.89691	1.70329	C26	22.5497	0.732223	-0.029572	-0.105046	1	7	42.86	0.1197	0.6075	0	0	1	3	115	73	0
000523	2019	0.5641392	0.18935442	-1.3074	-0.826087	C26	22.6982	0.791522	-0.01529	-0.065609	1	7	42.86	0.0635	0.5364	0	0	1	1	115	74	0
000523	2020	0.5626286	0.19503902	1.57415	1.06862	C26	21.9469	1.95656	-1.39516	0	1	7	42.86	0.0308	0.5722	0	0	0	0	120	78	1
000523	2022	0.50197935	0.20849097	-0.921798	-0.858275	C26	21.5731	0.585034	-0.030586	-0.074009	1	6	33.33	0.0105	1.7203	0	0	0	0	120	79	1
000524	2011	0.6102034	0.030976744	1.14512	0.222933	H61	20.3897	0.173977	0.028582	0.034602	1	9	33.33	0.0011	0.4251	0	0	2	6	105	68	0
000524	2012	0.8901925	0.04308588	-1.89307	-1.29626	H61	20.4234	0.177834	0.041802	0.050844	1	9	33.33	0.0011	0.42	0	0	3	6	77	49	0
000524	2013	0.67604536	0.054626755	-0.425996	-0.105123	H61	20.4504	0.160154	0.045218	0.053841	1	8	37.5	0.0011	0.4593	0	0	2	4	70	43	1
000524	2014	0.4626037	0.04475105	0.015457	-0.132212	H61	20.4761	0.29115	0.046564	0.065689	1	9	33.33	0.0011	0.5182	0	0	3	4	61	37	0
000524	2015	0.7733722	0.042853385	-1.24594	-0.768732	H61	20.553	0.269534	0.046514	0.063678	1	9	33.33	0.0011	0.5394	0	0	2	2	74	48	0
000524	2017	0.5325455	0.05210583	-0.137228	-0.271547	H61	22.2135	0.419242	0.041727	0.069585	1	9	33.33	0	0.7496	0	0	8	10	79	51	0
000524	2019	0.21342689	0.034126293	0.44079	0.676983	H61	22.2854	0.425437	0.060548	0.097091	1	7	42.86	0.0136	0.7464	1	0	9	11	108	69	0
000524	2020	0.8817574	0.03854949	-1.39314	-0.796016	H61	21.9814	0.321346	-0.07438	-0.102348	1	9	33.33	0.0137	0.6968	0	0	5	5	101	65	0
000524	2021	0.61788446	0.046037674	0.56534	0.233053	L72	21.8668	0.283611	-0.046091	-0.057448	1	8	37.5	0.0137	0.6822	0	0	5	7	121	79	1
000524	2022	0.6947184	0.049915478	-0.643827	-0.289112	L72	21.8174	0.310567	-0.063859	-0.087011	1	8	37.5	0.0253	0.6492	0	0	1	1	110	71	0
000526	2011	0.599062	0.10774769	0.458299	0.081524	S90	19.1047	0.205193	0.02246	0.028259	0	7	42.86	0	1.456	0	0	0	0	116	75	0
000526	2012	0.7147825	0.2060515	-1.89118	-0.842936	K70	19.1294	0.201354	0.018087	0.022881	0	7	42.86	0	0.5891	0	0	1	1	116	74	0
000526	2013	0.41483408	0.2843817	-2.45242	-1.31823	K70	19.1036	0.214055	-0.033609	-0.043215	0	7	42.86	0	0.5354	0	0	0	2	116	72	0
000526	2014	0.84788394	0.21180177	0.324908	0.359116	K70	19.1178	0.214994	0.010095	0.012573	0	6	50	0	0.4926	0	0	0	0	110	70	0
000526	2016	0.803281	0.099730484	-0.131727	-0.382234	P82	21.9591	0.987003	-0.029316	-2.05511	1	8	37.5	0	1.7287	0	0	0	0	117	75	0
000526	2021	0.39562795	0.14060985	0.873561	0.713713	P82	21.9655	0.880037	-0.155571	-1.25618	0	7	42.86	0	2.2637	0	0	0	0	113	73	1
000526	2022	0.67145824	0.12243758	0.454348	0.347236	P82	21.8806	0.866953	0.002612	0.024992	0	7	42.86	0	1.9578	0	0	15	35	110	71	0
000529	2012	0.7668021	0.06063785	-0.698994	-0.47052	C13	20.9102	0.298454	0.051198	0.073929	1	9	33.33	0	0.1242	0	0	0	0	85	55	0
000529	2013	0.5852893	0.06816226	-0.653316	-0.52588	C13	20.9891	0.293831	0.061533	0.088428	1	9	33.33	0	0.1079	0	0	0	1	88	55	0
000529	2014	0.6045852	0.062477842	0.101671	0.145223	C13	21.1105	0.270361	0.104208	0.14405	1	8	37.5	0	0.111	0	0	1	1	88	56	0
000529	2015	0.5931695	0.049083862	-0.147669	0.151799	C13	21.0955	0.208073	0.051272	0.065848	1	9	33.33	0	0.1016	0	0	1	1	88	58	0
000529	2016	0.58853847	0.07313052	-0.120218	-0.228823	C13	21.1858	0.214726	0.067765	0.085192	1	9	33.33	0	0.0948	0	0	0	0	115	75	1
000529	2017	0.25175494	0.06813465	0.002737	-0.210865	C13	21.4377	0.291799	0.076302	0.113459	1	8	37.5	0	0.1033	0	0	0	0	90	58	0
000529	2018	0.8016697	0.07498661	-0.078105	0.047227	C13	21.4692	0.256164	0.090766	0.111707	1	8	37.5	0	0.0977	0	0	3	3	89	57	0
000529	2019	0.314142	0.05264172	-0.349859	-0.327691	C13	21.6662	0.301763	0.111579	0.144638	1	8	37.5	0	0.1093	0	0	7	15	110	71	0
000529	2020	0.23407705	0.07328886	0.086269	0.288827	C13	22.0399	0.452043	0.090507	0.155153	1	9	33.33	0	0.1118	0	0	0	0	89	58	0
000529	2021	0.8463323	0.10807967	-0.127111	-0.126454	C13	22.2731	0.486451	0.081687	0.143016	1	8	37.5	0	0.1332	0	0	0	0	109	71	0
000529	2022	0.6967829	0.11087553	-0.721214	-0.441411	C13	22.4682	0.468019	0.16431	0.304282	0	7	42.86	0	0.043	0	0	0	0	118	77	0
000530	2011	0.5923158	0.18460785	-0.5234	-0.388143	C34	21.8396	0.395404	0.030606	0.046672	1	9	33.33	0.0354	0.9285	1	0	4	7	113	74	0
000530	2012	0.85474133	0.19836356	-2.7958	-1.62456	C34	21.8007	0.349769	0.042913	0.064762	1	9	33.33	0.0354	0.5332	1	0	5	10	105	67	0
000530	2013	0.6273616	0.2053782	-0.367486	-0.373499	C34	21.8109	0.322938	0.05357	0.080233	1	9	33.33	0.0029	0.6826	0	0	6	6	68	41	0
000530	2014	0.41127554	0.26493058	-0.700959	0.036185	C34	21.8397	0.324261	0.037499	0.058687	1	9	33.33	0.004	0.5874	0	0	1	2	110	70	0
000530	2015	0.423276	0.28660467	-0.472625	-0.176757	C34	22.13	0.335244	0.032141	0.049081	1	9	33.33	1.0243	0.7151	0	0	8	19	114	75	1
000530	2016	0.555654	0.28468624	-0.167784	-0.071165	C34	22.3294	0.334328	0.036506	0.055001	1	9	33.33	0.982	0.7265	0	0	7	9	114	74	0
000530	2017	0.8508193	0.20516148	-0.054119	0.131642	C34	22.4495	0.378105	0.0364	0.058761	1	9	33.33	0.8118	0.6027	0	0	10	30	90	58	0
000530	2018	0.56638265	0.17073509	-0.27227	-0.285334	C34	22.4404	0.378905	0.020117	0.032716	0	9	33.33	0.6264	0.519	0	0	10	18	112	72	0
000530	2019	0.66916776	0.19619803	-1.45677	-0.697353	C34	22.4326	0.374875	0.015587	0.026368	1	9	33.33	0.4837	0.52	0	0	15	25	111	72	0
000530	2020	0.7128937	0.20384009	-1.08942	-0.913207	C34	22.4605	0.392913	0.004022	0.006322	1	9	33.33	0.4611	0.5254	0	0	1	3	110	72	0
000530	2021	0.52361476	0.2507768	-0.09382	-0.012122	C34	22.47	0.468318	-0.047979	-0.089602	1	10	40	0.4433	0.517	0	0	0	0	109	71	0
000530	2022	0.44279686	0.22889684	0.052399	-0.143004	C34	22.7517	0.597436	0.002616	0.006073	0	9	33.33	0.2642	0.5244	0	0	0	0	114	75	0
000531	2011	0.6388948	0.09887459	0.403455	0.053526	D44	22.5941	0.657995	0.016238	0.035671	1	11	36.36	0.0003	1.4514	0	0	9	23	69	43	0
000531	2012	0.6840673	0.17317638	-1.57223	-1.30928	D44	22.7897	0.6875	0.037314	0.12791	1	11	36.36	0.0003	1.4514	0	0	10	18	105	67	0
000531	2013	0.65873384	0.172487	-0.641747	-0.751166	D44	22.8501	0.67673	0.044439	0.138014	1	11	36.36	0.0003	1.4514	0	0	1	1	89	56	0
000531	2014	0.496425	0.20627323	-0.882442	-0.72245	D44	22.7373	0.535875	0.105837	0.205734	1	11	36.36	0.0003	1.5597	0	0	8	15	106	66	0
000531	2015	0.96063435	0.18505047	-1.05982	-0.300393	D44	22.8482	0.52846	0.058566	0.125299	1	11	36.36	0.0003	1.3404	0	0	3	5	100	65	0
000531	2016	0.5266684	0.20604104	-2.55099	-1.36723	D44	22.941	0.533676	0.063939	0.145995	1	11	36.36	0.0003	1.4154	0	0	1	1	78	49	0
000531	2017	0.67370355	0.15860628	-0.133435	-0.18118	D44	22.9423	0.541766	0.022003	0.047196	1	10	40	0.0003	1.4154	0	0	0	0	100	65	0
000531	2018	0.5943715	0.18006486	-0.333454	-0.189016	D44	23.0558	0.588476	0.009943	0.020904	1	11	36.36	0	1.4154	0	0	3	3	91	59	0
000531	2019	0.5263605	0.20416059	-2.13512	-1.25672	D44	23.1767	0.602805	0.037325	0.100628	1	10	40	0	1.4154	0	0	0	0	90	59	0
000531	2020	0.61712134	0.22034001	-0.812884	-0.429979	D44	23.3337	0.567491	0.065574	0.153461	1	10	40	0	1.4154	0	0	0	0	88	57	0
000531	2021	0.47865131	0.19971664	0.679601	0.559101	D44	23.4948	0.634022	0.011162	0.031263	1	10	40	0	0.6305	0	0	0	0	109	71	1
000531	2022	0.7124362	0.1964021	0.120563	0.291686	D44	23.4307	0.630542	-0.001212	-0.011534	1	11	36.36	0	0.6315	0	0	0	0	92	60	0
000532	2011	0.61072177	0.1433543	-0.629666	-0.434111	S90	20.7404	0.18351	0.039258	0.04316	1	9	33.33	0.0003	1.7417	0	0	0	0	110	71	0
000532	2012	0.70913905	0.18401746	-1.05669	-0.30724	S90	20.6897	0.137633	0.062954	0.065799	1	11	36.36	0.0003	1.4914	0	0	0	0	104	66	0
000532	2013	0.54093564	0.1513156	-0.044479	0.138251	S90	20.8039	0.187312	0.069031	0.077518	1	11	36.36	0.0003	2.228	0	0	1	1	104	64	0
000532	2014	0.6086131	0.14451572	0.050024	0.029846	S90	20.8213	0.213197	0.041698	0.046404	1	10	40	0	2.62	0	0	0	0	102	64	0
000532	2015	0.74863815	0.17436439	0.557484	0.400376	S90	20.9252	0.36587	0.044456	0.055186	1	11	36.36	0	2.4402	0	0	1	1	102	67	0
000532	2016	0.41348764	0.19983697	-0.749365	-0.710977	S90	21.3944	0.582156	0.027668	0.057144	1	11	36.36	0	2.3948	0	0	0	0	87	56	0
000532	2017	0.68861336	0.20530508	-0.312485	-0.120376	S90	21.572	0.628915	0.027716	0.065027	1	11	36.36	0	2.3948	0	0	1	1	89	57	0
000532	2018	0.72317797	0.081374235	-1.07931	-0.854446	S90	21.6715	0.6367	0.025035	0.069384	1	11	36.36	0	2.3948	0	0	2	2	103	65	0
000532	2019	0.74993247	0.069450155	-1.78845	-0.608856	S90	21.6513	0.599001	0.031329	0.083425	1	11	36.36	0	2.3948	0	0	1	1	116	75	0
000532	2020	0.7877934	0.06845366	-0.061135	0.097522	S90	21.5691	0.493387	0.076185	0.162991	1	11	36.36	0	0.7701	0	0	0	0	89	58	0
000532	2021	0.5471286	0.07609687	0.596021	0.632381	S90	21.7487	0.514095	0.071243	0.16483	1	11	36.36	0	0.7701	0	0	0	0	85	54	1
000532	2022	0.5017536	0.08320092	-0.331525	-0.028843	S90	21.6197	0.437412	0.061836	0.110429	1	11	36.36	0	0.7698	0	0	0	0	83	53	0
000533	2011	0.5554138	0.17435966	0.495772	0.535943	C38	21.5167	0.537735	0.031833	0.069508	0	11	36.36	0.0049	0.6825	1	0	7	12	30	21	0
000533	2012	0.5620298	0.24996597	0.349173	0.190275	C38	21.6058	0.546238	0.031285	0.070448	0	11	36.36	0.0049	0.7038	1	0	9	11	111	71	0
000533	2013	0.7118531	0.2014276	-0.34951	-0.340672	C38	22.0667	0.497427	0.047887	0.148104	0	11	36.36	0.0049	0.6952	1	0	2	3	116	72	0
000533	2014	0.30631423	0.23150766	-1.55631	-0.975007	C38	22.0859	0.483665	0.041	0.09851	0	11	36.36	0	0.6924	1	0	2	2	65	39	0
000533	2015	0.54896253	0.30870908	-0.459522	-0.705024	C38	22.1501	0.49158	0.041274	0.090217	0	11	36.36	0	0.6596	1	0	1	1	102	67	0
000533	2016	0.3616148	0.19940162	0.216308	0.267913	C38	21.9046	0.367516	0.080334	0.143424	0	11	36.36	0	1.3846	0	0	0	0	113	73	0
000533	2017	0.884907	0.21006872	0.89618	0.121944	C38	22.1971	0.500873	0.015261	0.024124	0	8	37.5	0	1.5792	0	0	1	1	102	65	0
000533	2018	0.66796625	0.19140914	0.439927	0.412586	C38	21.6357	0.622565	-0.492713	-1.59539	0	9	33.33	0	1.46	1	0	0	0	98	62	0
000533	2019	0.75481385	0.14813511	-1.54672	-0.84171	C38	21.5859	0.630724	-0.004327	0.004779	0	9	33.33	0	1.4784	1	0	0	0	104	67	0
000533	2020	0.6744627	0.19299275	-0.086326	-0.119409	C38	21.6171	0.610891	0.034975	0.123468	0	9	33.33	0	1.4784	1	0	0	0	120	78	0
000533	2021	0.9705387	0.19612668	-2.502	-1.111	C38	21.5882	0.657768	-0.008565	-0.018701	0	9	33.33	0	1.4462	0	0	0	0	116	76	0
000533	2022	0.71117514	0.19958653	-0.838737	-0.418733	C38	21.6599	0.665328	0.020202	0.044187	0	9	33.33	0	1.4439	0	0	0	0	89	57	1
000538	2011	0.87394196	0.09783275	0.462048	0.106061	C27	22.9305	0.38892	0.1332	0.217974	1	11	36.36	0.004	0.6151	0	0	29	52	114	75	0
000538	2012	0.6431754	0.2529753	-0.203033	-0.323795	C27	23.0901	0.341024	0.148398	0.225196	1	11	36.36	0.0044	0.5754	0	0	21	30	85	55	0
000538	2013	0.5904187	0.22930735	-0.148507	0.136652	C27	23.279	0.299057	0.180224	0.257117	1	11	36.36	0.0044	0.5727	0	0	31	61	77	48	0
000538	2014	0.38508508	0.34706268	-0.494732	-0.75212	C27	23.517	0.308801	0.152823	0.224056	1	11	36.36	0.0044	0.5364	0	0	32	61	78	48	1
000538	2015	0.5889652	0.34389946	-0.115137	0.10717	C27	23.6829	0.298748	0.142843	0.206271	1	10	30	0.0009	0.6447	0	0	32	74	87	57	0
000538	2017	0.7854957	0.2507115	-1.22812	-0.82399	C27	24.0448	0.345081	0.113078	0.174358	1	11	36.36	0.0009	0.7069	0	0	15	27	111	72	1
000538	2019	0.6707517	0.23125786	0.320584	0.220377	C27	24.6284	0.232755	0.084036	0.110278	1	10	30	0.7104	1.8266	1	0	33	85	102	65	0
000538	2020	0.5723449	0.15738314	-0.800142	-0.535775	C27	24.7346	0.305607	0.099802	0.144959	1	10	30	0.7104	1.8138	1	0	26	61	81	52	0
000538	2021	0.48361185	0.14614484	-0.215728	-0.022195	C27	24.6801	0.265026	0.053475	0.073343	1	9	44.44	0.8901	1.7368	0	0	24	60	87	56	0
000538	2022	0.3893512	0.21660809	-0.282594	-0.460874	C27	24.6996	0.277451	0.05327	0.077944	1	11	36.36	0.8583	1.6938	0	0	20	36	86	56	0
000539	2011	0.60755235	0.19181964	-0.651318	-0.446323	D44	24.3991	0.664351	0.006563	0.034911	1	18	33.33	0.0002	0.1633	0	1	14	27	105	68	0
000539	2012	0.69372916	0.17060743	0.11533	0.017863	D44	24.9085	0.665573	0.040993	0.104503	1	18	33.33	0.0001	0.0789	0	1	17	27	69	43	1
000539	2013	0.6504053	0.20767573	0.311939	0.229977	D44	24.9416	0.623187	0.063948	0.161975	1	18	33.33	0.0001	0.0788	0	1	8	13	68	41	0
000539	2014	0.42654154	0.24698623	-2.06456	-1.40208	D44	24.9586	0.597825	0.062658	0.140965	1	18	33.33	0.0001	0.0775	0	1	13	18	103	65	0
000539	2015	0.6484696	0.22141267	-0.330648	-0.333577	D44	24.9988	0.57978	0.064379	0.136299	1	16	37.5	0.0001	0.1101	0	1	15	25	114	75	1
000539	2016	0.42602965	0.19519296	-0.093376	-0.152181	D44	24.9814	0.584921	0.018196	0.040059	1	17	35.29	0.0001	0.107	0	1	4	5	108	70	0
000539	2017	0.660103	0.20472512	-0.724704	-0.244505	D44	24.9861	0.581694	0.016023	0.031364	1	15	33.33	0.0001	0.1128	0	1	7	7	121	80	0
000539	2018	0.6488733	0.18287931	-1.337	-0.955085	D44	25.0182	0.57019	0.012411	0.019584	1	15	33.33	0.0001	0.1107	0	1	1	2	116	74	0
000539	2019	0.55617833	0.20997928	-0.539299	-0.400004	D44	25.047	0.546989	0.023945	0.043806	1	15	33.33	0.0001	0.1107	0	1	2	2	118	77	0
000539	2020	0.66021466	0.18861614	-0.43604	-0.211866	D44	25.1773	0.584238	0.030653	0.063803	1	15	33.33	0.0001	0.1138	0	1	5	8	102	66	1
000539	2021	0.511643	0.19942407	1.20811	0.468595	D44	25.4618	0.713438	-0.039141	-0.135766	1	10	40	0	0.087	0	1	5	6	109	71	1
000539	2022	0.6329565	0.20217165	-0.078151	-0.298838	D44	25.6023	0.781585	-0.034333	-0.148401	1	11	36.36	0	0.0844	0	1	0	0	100	65	0
000541	2011	0.5499257	0.20492317	-0.088965	-0.192151	C38	21.8724	0.100524	0.094207	0.104505	0	9	33.33	0.1484	1.0356	1	0	8	14	119	78	0
000541	2012	0.71245307	0.15822051	1.46812	0.634267	C38	21.9611	0.130811	0.116067	0.135747	0	8	37.5	0.1475	1.0423	0	0	11	19	118	76	0
000541	2013	0.73912513	0.1496341	-0.827868	-0.50506	C38	21.9393	0.132906	0.074778	0.087121	0	9	33.33	0.045	1.0468	0	0	6	6	116	72	0
000541	2014	0.35738024	0.14418516	-0.385111	-0.503223	C38	22.0415	0.171864	0.071364	0.087409	0	9	33.33	0.0457	1.1091	0	0	0	0	116	74	0
000541	2015	0.64624435	0.16613472	-0.286299	-0.590584	C38	22.523	0.163774	0.006231	0.010631	1	9	33.33	0.9078	1.5419	0	0	0	0	115	76	0
000541	2016	0.50232464	0.2075975	-0.934791	-0.329697	C38	22.5316	0.179453	0.175939	0.214878	1	9	33.33	0.9056	1.6912	0	0	10	23	117	75	0
000541	2017	0.67476225	0.17523234	-0.858575	-0.636912	C38	22.4595	0.15437	0.131403	0.154905	1	9	33.33	0.9164	1.6912	0	0	0	0	88	56	0
000541	2018	0.82940197	0.15670569	-0.018252	-0.146581	C38	22.4439	0.223124	0.067849	0.087426	1	9	33.33	0.9302	1.6912	0	0	1	2	89	57	0
000541	2019	0.7780843	0.17941912	0.534613	0.221328	C38	22.5438	0.205303	0.049141	0.061708	1	9	33.33	0.9423	1.6912	0	0	1	1	89	58	0
000541	2020	0.6978921	0.18268128	-2.48739	-1.08514	C38	22.8656	0.259076	0.037816	0.050594	1	9	33.33	0.8962	1.9903	0	0	0	0	88	57	0
000541	2021	0.62860245	0.2345091	0.320774	-0.337246	C38	22.9953	0.35292	0.027558	0.043115	1	9	33.33	0.8962	2.0601	0	0	1	1	101	65	1
000541	2022	0.5827742	0.21058501	-0.017083	0.147217	C38	23.4503	0.43741	0.02295	0.044537	1	9	33.33	0.9172	2.0629	0	0	0	0	99	64	0
000543	2011	0.6187625	0.24564582	-0.292895	-0.189006	D44	23.4158	0.667547	-0.006149	0.00538	1	9	33.33	0.0008	0.1568	0	0	9	12	71	45	0
000543	2012	0.60603523	0.25291038	-0.911398	-0.79917	D44	23.5704	0.670248	0.021826	0.069968	1	9	33.33	0.0006	0.1735	0	0	5	7	77	49	0
000543	2013	0.544435	0.2071255	-0.312947	-0.423205	D44	23.8066	0.543037	0.086925	0.164149	1	9	33.33	0	0.3963	0	0	2	2	83	52	0
000543	2014	0.47734144	0.2009897	-2.34522	-1.2287	D44	23.858	0.455475	0.071028	0.105033	1	8	37.5	0	0.2565	0	0	11	15	82	52	0
000543	2015	0.35938942	0.4468823	2.53648	0.978771	D44	23.8491	0.424879	0.086965	0.126788	1	9	33.33	0	0.1794	0	0	14	26	77	49	0
000543	2016	0.6090335	0.2712435	-0.234921	-0.196243	D44	24.0223	0.450682	0.044978	0.080691	1	9	33.33	0	0.1715	0	0	3	3	80	51	0
000543	2017	0.56367403	0.26973101	0.06485	0.01614	D44	24.0022	0.480776	0.002987	0.013028	1	9	33.33	0	0.1759	0	0	8	12	90	58	0
000543	2018	0.5464276	0.28938726	-0.192429	-0.054318	D44	24.0871	0.501899	0.022134	0.05678	1	9	33.33	0	0.1675	0	0	4	5	96	60	1
000543	2019	0.4028393	0.27898747	0.001497	0.371905	D44	24.2167	0.4456	0.032188	0.057389	1	9	33.33	0	0.1369	0	0	4	5	83	54	0
000543	2020	0.8628767	0.2796847	0.263853	0.178977	D44	24.2405	0.425592	0.039438	0.069947	1	9	33.33	0	0.1022	0	0	2	12	117	77	0
000543	2021	0.49947533	0.28879723	-0.514577	-0.315403	D44	24.4264	0.589031	-0.054087	-0.107376	1	9	33.33	0	0.1049	0	0	11	20	116	76	1
000543	2022	0.7779806	0.28483483	-0.63995	-0.482606	D44	24.5342	0.624365	0.004024	0.033743	0	9	33.33	0	0.105	0	0	7	11	85	55	0
000544	2011	0.18977825	0.9448334	-1.59212	-0.825337	N78	21.0393	0.508813	0.059532	0.121978	1	9	33.33	0	0.7622	1	0	0	2	75	47	0
000544	2012	0.2385049	0.01830746	0.495553	0.36142	D46	21.0811	0.456757	0.070781	0.131316	1	9	33.33	0	0.7864	1	0	2	2	90	58	0
000544	2013	0.6348131	0.01391844	-1.03821	-0.787722	D46	21.3398	0.544197	0.032334	0.071919	1	8	37.5	0	0.8141	1	0	0	0	90	57	0
000544	2014	0.21739274	0.94236916	-0.18703	-0.553905	D46	21.5544	0.606739	0.029601	0.074558	1	7	42.86	0	0.8542	1	0	1	1	87	55	0
000544	2015	0.9750159	0.9428744	0.396787	-0.098822	D46	21.6065	0.588091	0.042788	0.104325	1	7	42.86	0	1.0229	1	0	2	2	88	58	0
000544	2016	0.34866714	0.012696895	-0.508324	-0.342576	D46	22.5484	0.152379	0.048098	0.05742	1	7	42.86	0	0.3294	1	0	0	0	93	60	0
000544	2017	0.92419225	0.016699087	0.273165	-0.207837	D46	22.6344	0.175362	0.047834	0.05892	1	7	42.86	0	0.097	1	0	2	4	118	77	0
000544	2018	0.5132266	0.012112809	0.335435	0.41683	D46	22.9301	0.330266	0.045721	0.071608	1	9	44.44	0	0.1391	1	0	2	2	109	69	1
000544	2019	0.48938736	0.010430109	-1.31447	-0.469896	D46	23.1105	0.40869	0.043923	0.077509	1	9	44.44	0	0.1464	1	0	2	4	90	59	0
000544	2020	0.6829535	0.012465944	-0.700362	-0.577019	D46	23.5075	0.576077	0.031968	0.079323	1	9	44.44	0	0.12	1	0	1	5	103	67	0
000544	2021	0.900786	0.014688364	0.888104	0.78468	D46	23.7812	0.660074	0.025388	0.078057	1	8	50	0	0.1163	0	0	2	4	88	57	0
000544	2022	0.6417958	0.014318377	-1.35457	-0.402275	D46	24.0057	0.716453	0.018013	0.064123	1	9	44.44	0	0.1151	0	0	1	2	86	56	0
000545	2016	0.7193464	0.25620928	-0.620195	-0.062908	C26	21.715	0.294113	0.044809	0.063479	0	4	50	0	0.1397	0	0	5	5	42	28	0
000545	2017	0.7008894	0.24677643	-1.85042	-0.683318	C26	21.7357	0.271909	0.060252	0.082753	0	5	40	0	0.1056	0	0	4	6	117	76	1
000545	2018	0.5581726	0.27216384	2.24689	1.42125	C26	21.8632	0.34333	0.032637	0.049702	0	5	40	0	0.1048	0	0	0	0	24	15	0
000545	2019	0.48194298	0.29616243	1.07387	0.796797	C26	21.8518	0.32825	0.008091	0.012045	0	5	40	0	0.1086	0	0	1	1	110	71	0
000545	2020	0.9012844	0.28590217	-2.41994	-1.68321	C26	21.7837	0.37427	-0.086651	-0.13848	0	5	40	0	0.1296	0	0	0	0	88	57	1
000545	2021	0.3646154	0.2982182	-0.190294	-0.342455	C26	21.8477	0.376626	0.03486	0.055921	0	5	40	0	0.0736	0	0	0	0	141	90	1
000545	2022	0.69301194	0.31734845	-1.45616	-0.864185	C26	21.8495	0.391426	-0.047364	-0.082288	0	5	40	0	0.0686	0	0	0	0	119	78	0
000546	2011	0.2170609	0.30230922	1.30082	0.417454	K70	19.8657	0.585151	0.052383	0.135764	1	7	42.86	0	1.0029	0	0	0	0	120	79	1
000546	2012	0.859982	0.19002512	0.341242	0.438994	K70	19.8627	0.573679	0.012788	0.033598	0	7	42.86	0	1.0212	0	0	1	1	112	72	0
000546	2013	0.659055	0.17246097	-0.838602	-0.570153	K70	19.4857	0.301097	0.071563	0.11901	0	7	42.86	0	1.0234	0	0	1	1	112	70	0
000546	2014	0.40542617	0.14850955	0.206683	0.183818	C30	22.1317	0.581223	0.059904	0.079349	0	7	42.86	6.6203	0.6675	0	0	1	1	115	73	0
000546	2015	0.92294395	0.1962956	-0.361325	-0.468774	C30	22.199	0.543304	0.066355	0.142277	0	7	42.86	6.901	0.5769	0	0	0	0	53	33	1
000546	2016	0.45426035	0.18961334	0.247423	0.22619	C30	22.3564	0.544929	0.064026	0.140973	0	6	50	6.754	0.5427	0	0	0	0	69	42	0
000546	2017	0.76468277	0.20417406	0.485333	0.140492	C30	22.8015	0.516107	0.050302	0.103269	0	7	42.86	4.2303	0.4437	0	0	1	1	121	80	1
000546	2018	0.67534685	0.14946437	0.10706	0.175564	N77	22.8533	0.493778	0.052907	0.101547	0	7	42.86	0.3507	0.4597	0	0	10	14	98	62	1
000546	2019	0.35659748	0.1629997	-0.063132	-0.133002	N77	22.9371	0.464441	0.063265	0.121066	0	6	50	0.0295	0.5541	1	0	12	19	107	68	0
000546	2020	0.62357146	0.10768382	-1.51237	-1.22777	N77	23.0062	0.460148	0.04927	0.103592	0	6	50	0.0295	0.4435	1	0	14	26	117	77	1
000546	2021	0.63187003	0.10716702	-1.65716	-0.911246	N77	23.1026	0.431598	0.000525	0.016878	0	5	60	8.4992	0.6616	1	0	3	5	106	68	1
000546	2022	0.5970019	0.101166666	0.394037	0.086942	N77	22.7878	0.283573	-0.05937	-0.043305	0	6	50	8.6778	0.5943	0	0	5	8	110	71	1
000547	2011	0.6433881	0.1455566	0.271246	-0.187567	C39	21.5027	0.244076	0.06152	0.070264	0	7	42.86	0.0052	0.5587	0	0	0	1	77	49	0
000547	2012	0.49239105	0.21614838	-0.834807	-0.571904	C39	21.673	0.318555	0.056733	0.074119	0	7	42.86	0.0052	0.5332	0	0	2	3	106	68	0
000547	2013	0.41742384	0.13697596	0.299045	0.424046	C39	21.7661	0.373312	0.055183	0.08471	0	7	42.86	0.0051	0.5148	1	0	0	0	102	62	0
000547	2014	0.22956015	0.23181698	-1.33543	-0.704589	C39	21.9711	0.300708	0.065813	0.090808	0	7	42.86	6.7521	0.6625	1	0	0	0	109	69	0
000547	2015	0.96268624	0.19923848	-0.922989	-0.806483	C39	22.638	0.189144	0.031859	0.03903	1	9	33.33	4.5811	2.8276	0	0	0	0	108	71	0
000547	2017	0.4521698	0.21526273	-0.883005	-0.667061	C39	22.7543	0.255145	0.040525	0.051184	1	9	33.33	4.132	2.6995	0	0	4	9	106	69	1
000547	2019	0.33302894	0.20682885	-0.730484	-0.754081	C39	23.1084	0.24599	0.066527	0.086333	1	9	33.33	0.0925	1.9933	0	0	11	18	94	61	0
000547	2020	0.27029386	0.19323537	-0.334964	-0.494436	C39	23.2438	0.248536	0.070214	0.095838	1	9	33.33	0.0925	1.9162	0	0	12	21	110	72	1
000547	2021	0.7916385	0.19845779	1.56453	0.86597	C39	23.3597	0.284414	0.046806	0.071422	1	8	37.5	0	1.9036	0	0	16	26	121	79	1
000547	2022	0.7778403	0.22060841	-0.297581	-0.1611	C39	23.4081	0.30465	0.004113	0.003886	0	9	33.33	0	0.9275	0	0	14	33	118	77	0
000548	2011	0.06645789	0.20173523	-1.25872	-0.744788	G58	21.4527	0.277067	0.032575	0.03605	1	9	33.33	0.0058	0.0353	0	0	2	2	114	75	0
000548	2012	0.7318492	0.23725006	-1.2819	-1.26708	G54	21.4933	0.292067	0.018772	0.020561	1	9	33.33	0.0057	0.0373	0	0	2	2	90	58	0
000548	2013	0.61004084	0.21456231	-0.132874	-0.348834	G54	21.3871	0.228587	0.010108	0.007253	1	8	37.5	0.0039	0.1049	0	0	1	1	118	74	0
000548	2014	0.689528	0.21318732	-2.30915	-1.26406	G54	21.3872	0.219023	0.009988	0.012005	1	8	37.5	0.0039	0.1247	0	0	0	0	110	70	0
000548	2015	0.7757586	0.22189191	-0.093717	0.280492	G54	21.4452	0.273105	0.003625	0.012732	1	8	37.5	0.0039	0.1102	0	0	0	0	88	58	0
000548	2016	0.5852014	0.18504478	-1.26465	-0.908805	G54	21.5883	0.348942	0.021058	0.038082	1	8	37.5	0.0039	0.1755	0	0	0	0	101	65	0
000548	2017	0.7320268	0.1978939	-2.17121	-1.23078	G54	21.4563	0.21483	0.058653	0.079203	1	8	37.5	0.0039	0.1422	0	0	0	0	100	65	0
000548	2018	0.58825535	0.18795845	-0.590841	-0.651556	G54	21.4804	0.231998	0.014458	0.024218	1	7	42.86	0.0039	0.0703	0	0	0	0	111	71	0
000548	2019	0.48072624	0.22940034	0.587281	0.632219	G54	21.5467	0.265587	0.02006	0.032428	1	9	33.33	0.0072	0.0792	0	0	1	1	111	72	0
000548	2020	0.45972174	0.17928869	-0.473406	0.033017	G54	21.5403	0.20753	0.03694	0.048415	1	9	33.33	0.0072	0.0696	0	0	0	0	82	53	0
000548	2021	0.41451046	0.2096258	0.406089	0.230732	G54	21.7466	0.340219	0.018648	0.028265	1	9	33.33	0.0072	0.1009	0	0	0	0	88	57	1
000548	2022	0.76064974	0.20708415	-0.760786	-0.58364	G54	21.9331	0.445025	0.010427	0.018788	1	9	33.33	0.0072	0.0706	0	0	0	0	92	60	0
000551	2011	0.30469325	0.15296645	0.791325	0.576701	S90	21.875	0.478884	0.02678	0.029808	1	11	36.36	0	0.2584	0	0	1	3	43	30	0
000551	2012	0.6709438	0.14986138	-0.881374	-0.585545	S90	21.8964	0.488602	0.012166	0.003988	1	12	33.33	0	0.1733	0	0	3	4	81	51	0
000551	2013	0.47120938	0.13603202	-1.0602	-0.681344	S90	21.9541	0.497835	0.027185	0.031907	1	11	36.36	0	0.2337	0	0	4	9	80	49	0
000551	2014	0.39000472	0.18008131	0.07253	0.124784	S90	21.9117	0.463045	0.023936	0.02346	1	11	36.36	0	0.188	0	0	0	0	110	70	0
000551	2015	0.6478919	0.16866556	0.254654	-0.228165	S90	21.9227	0.482095	0.01873	0.018324	1	11	36.36	0	0.2531	0	0	0	0	91	59	0
000551	2016	0.44893035	0.21150938	-1.02797	-0.709715	S90	22.1123	0.486747	0.026719	0.031055	1	11	36.36	0	0.2718	0	0	1	1	90	57	0
000551	2017	0.7906164	0.21046115	-1.23947	-0.459532	S90	22.1625	0.49669	0.032008	0.041089	1	11	36.36	0	0.3285	0	0	1	1	89	57	0
000551	2018	0.49755558	0.18964322	-0.255924	-0.333443	S90	22.2003	0.508004	0.035623	0.053173	1	11	36.36	0	0.3259	0	0	1	1	87	55	0
000551	2019	0.5133622	0.22351772	-0.001649	0.319048	S90	22.2577	0.483675	0.042358	0.063001	1	11	36.36	0	0.353	0	0	0	0	89	58	0
000551	2020	0.5253782	0.23754184	-1.39172	-0.223603	S90	22.3328	0.469686	0.040709	0.060885	1	11	36.36	0	0.3309	0	0	0	0	84	53	0
000551	2021	0.71289265	0.23729125	-1.15888	-0.462717	S90	22.4172	0.488661	0.036086	0.054857	1	11	36.36	0	0.3785	0	0	0	0	84	53	0
000551	2022	0.46853533	0.19040091	-0.617635	-0.497963	S90	22.5645	0.485878	0.043226	0.071357	0	11	36.36	0.092	0.3048	0	0	0	0	82	52	0
000552	2011	0.6813162	0.2153801	1.77685	0.865927	B06	20.4133	0.317642	0.096541	0.141481	1	11	36.36	0	0.0664	0	0	1	2	82	52	0
000552	2012	0.5135329	0.22273612	-2.94982	-1.32458	B06	22.3492	0.573852	0.088007	0.210601	1	13	30.77	0	0.0391	0	0	3	3	82	52	0
000552	2013	0.56541204	0.16662107	-0.901253	-0.830326	B06	22.4698	0.54552	0.074708	0.169855	1	14	35.71	0	0.007	0	0	8	9	108	66	1
000552	2014	0.41224995	0.37527668	-0.113697	0.061403	B06	22.5641	0.570138	0.052683	0.122575	1	15	33.33	0	0.0095	0	0	3	4	85	53	1
000552	2015	0.8903306	0.390656	0.026835	-0.234106	B06	22.9487	0.338593	0.019466	0.029373	1	15	33.33	0	0.3412	0	0	2	3	105	68	0
000552	2016	0.65502226	0.33307254	0.061696	-0.167043	B06	22.9251	0.305095	0.024605	0.035296	1	15	33.33	0	0.3296	0	0	4	4	90	57	0
000552	2017	0.6751448	0.34219375	-0.879319	-0.765506	B06	23.0069	0.299799	0.056342	0.08039	1	13	38.46	0	0.3249	0	0	1	2	89	57	0
000552	2018	0.5470622	0.30817488	-0.051075	-0.066066	B06	23.0388	0.279271	0.056613	0.078473	1	15	33.33	0	0.3249	0	0	4	5	87	55	0
000552	2019	0.79087114	0.34928066	-0.262146	-0.399302	B06	23.1112	0.285366	0.048244	0.068982	1	15	33.33	0	0.3249	0	0	4	4	86	55	0
000552	2020	0.668272	0.34428674	-0.958941	-0.718427	B06	23.3291	0.369849	0.032892	0.05324	1	14	35.71	0.0012	0.3033	0	0	5	11	85	54	0
000552	2021	0.55385596	0.25389916	-0.011404	0.026641	B06	23.3914	0.387447	0.050312	0.084936	1	15	33.33	0.0012	0.2408	0	0	1	1	91	58	0
000552	2022	0.5166476	0.31547013	-0.474596	-0.508681	B06	24.0257	0.509778	0.117549	0.245767	0	13	38.46	0.0011	0.2157	0	0	0	0	90	58	0
000554	2011	0.5428716	0.1834755	-0.429142	-0.399163	F51	20.654	0.055558	0.009867	0.010448	1	9	33.33	0.001	0.302	0	0	0	3	111	72	0
000554	2012	0.77556306	0.5724586	-0.770795	-0.560471	F51	20.7205	0.099364	0.023766	0.026439	1	9	33.33	0.001	0.1571	0	0	0	0	116	74	0
000554	2013	0.90892076	0.52739096	-0.687159	-0.496743	F51	20.843	0.190248	0.011137	0.01342	1	9	33.33	0.001	0.1632	0	0	0	0	116	72	0
000554	2014	0.04447128	0.28366256	-1.05893	-0.515494	F51	20.8137	0.160959	0.005864	0.007425	1	9	33.33	0.001	0.2243	0	0	2	2	87	55	0
000554	2015	0.5774865	0.3103299	0.264525	-0.165444	F51	20.784	0.139825	0.003583	0.004106	1	9	33.33	0.001	0.14	0	0	0	0	116	77	0
000554	2016	0.39177302	0.13827994	-0.529563	-0.45479	F51	20.8058	0.154088	0.004284	0.004729	1	9	33.33	0.001	0.1746	0	0	0	0	115	75	0
000554	2017	0.76017064	0.19287339	0.294567	0.36102	F51	20.8767	0.209542	0.002442	0.002919	1	9	33.33	0.001	0.1567	0	0	1	1	120	79	0
000554	2018	0.9034325	0.17805547	-0.494212	-0.681397	F51	20.9613	0.287817	0.001618	0.002084	1	9	33.33	0.001	0.1921	0	0	2	2	116	74	0
000554	2019	0.70510966	0.21437694	-1.18639	-0.708026	F51	20.9997	0.310079	0.004597	0.006537	1	8	37.5	0.001	0.1604	0	0	1	2	115	74	0
000554	2020	0.62937176	0.12923989	-0.898568	-0.267317	F51	21.1194	0.382912	0.004988	0.007977	1	9	33.33	0.001	0.1412	1	0	0	0	89	58	0
000554	2021	0.8895545	0.13362122	0.509328	0.615554	F51	21.1348	0.387348	0.005501	0.008937	1	8	37.5	0	0.3333	0	0	1	1	121	79	0
000554	2022	0.37076727	0.19393203	-0.934286	-0.463616	F51	21.3954	0.521244	0.004667	0.010032	0	8	37.5	0	0.3366	0	0	0	0	118	77	0
000555	2016	0.943227	0.27418855	-0.954063	-0.974406	I65	22.9744	0.507574	0.02686	0.052588	0	9	44.44	0.8485	0.7067	0	0	6	23	90	57	0
000555	2017	0.73669606	0.28474373	2.09379	1.19008	I65	23.0954	0.537705	0.029677	0.061892	0	9	44.44	1.6515	0.6958	0	0	18	55	90	58	0
000555	2018	0.5011018	0.231637	-2.71171	-1.01247	I65	23.0932	0.530334	0.004419	0.008511	0	8	50	1.4596	0.5417	0	0	13	31	89	57	0
000555	2019	0.69939226	0.3304642	-0.414935	-0.647433	I65	23.0987	0.505153	0.035475	0.071964	0	9	44.44	1.2263	0.4629	0	0	12	14	88	57	0
000555	2020	0.5516898	0.3301722	0.241797	0.249734	I65	23.2125	0.528217	0.038698	0.085168	0	10	50	0.3768	0.3499	0	0	7	11	87	56	0
000555	2021	0.5664974	0.25834706	-0.06084	-0.155695	I65	23.2427	0.51487	0.031223	0.063612	0	10	50	0.4926	0.3488	0	0	8	14	91	58	0
000555	2022	0.786959	0.25885534	-0.57101	-0.359157	I65	23.2442	0.506906	0.016595	0.034296	0	10	50	0.4185	0.3376	0	0	17	27	90	58	1
000557	2018	0.64493304	0.22339763	-0.758633	-0.424145	G53	22.4765	0.146288	0.025524	0.029898	1	8	37.5	0	1.0299	0	0	0	0	98	62	0
000557	2020	0.6208331	0.22892407	-3.01951	-1.12601	G53	22.423	0.0594	0.031373	0.033354	1	9	33.33	0	1.0299	0	0	0	0	119	77	1
000557	2021	0.57105845	0.18625717	0.297074	0.257481	G53	22.476	0.068205	0.03911	0.041973	1	9	33.33	0	1.0031	0	0	0	0	88	57	0
000557	2022	0.43017483	0.23207264	-1.35733	-0.357721	G53	22.5367	0.086237	0.038812	0.042475	0	11	36.36	0	2.3682	0	0	0	0	107	70	0
000558	2011	0.60033154	0.19979806	0.674719	0.553427	K70	22.2541	0.781555	0.011226	0.077449	0	9	33.33	0	0.1063	0	0	3	4	40	27	0
000558	2012	0.762036	0.20479745	-0.730414	-0.475178	K70	22.4945	0.806471	0.008478	0.07233	0	9	33.33	0.0508	0.3669	0	0	0	2	61	37	0
000558	2013	0.7803952	0.19362131	-0.940512	-0.40122	K70	22.5581	0.843875	0.009705	0.075389	0	8	37.5	0.035	0.3683	0	0	2	4	97	59	0
000558	2014	0.6222321	0.2816026	-0.181681	0.091564	K70	22.2661	0.6261	0.027255	0.026123	0	8	37.5	0.0192	0.4476	0	0	2	4	87	55	0
000558	2015	0.37560514	0.25360075	0.426736	0.168801	K70	21.7638	0.521308	-0.124406	-0.279992	0	7	42.86	0.0151	0.2983	0	0	6	8	87	57	0
000558	2016	0.6712674	0.20623174	-0.158831	-0.129006	K70	21.6574	0.45875	0.021603	0.019407	0	9	33.33	1.8628	0.2572	0	0	5	18	69	42	0
000558	2017	0.24391334	0.20270523	-0.080745	-0.226286	K70	21.6602	0.457423	0.017617	0.021522	0	9	33.33	0.0336	0.2369	0	0	8	39	118	77	0
000558	2018	0.526467	0.20828241	0.478215	0.480101	K70	21.736	0.509575	-0.019705	-0.048301	0	9	33.33	0.0288	0.1493	0	0	9	25	69	43	0
000558	2019	0.5700842	0.22196385	0.204795	0.048676	K70	21.607	0.468859	0.010105	0.020136	1	9	33.33	0.008	0.788	0	0	2	14	118	77	1
000558	2020	0.5555026	0.21044709	0.254612	0.066907	K70	21.4961	0.436977	-0.0338	-0.05892	1	9	33.33	0.008	0.7144	0	0	0	0	116	76	0
000558	2021	0.61149603	0.23666884	-0.363235	-0.488119	K70	21.3731	0.41726	-0.054356	-0.083834	1	9	33.33	0.0015	0.5943	0	0	0	0	118	76	0
000558	2022	0.6992674	0.23423669	-0.777884	0.017255	K70	21.3293	0.41232	-0.020355	-0.033297	0	9	33.33	0.0015	0.4569	0	0	0	0	100	65	1
000560	2011	0.7144312	0.13345794	-0.388104	-0.381278	F52	22.1517	0.75425	0.022533	0.084635	0	7	42.86	0	0.9721	0	0	0	0	100	65	0
000560	2012	0.75478506	0.21338372	-0.066244	-0.275617	F52	22.0974	0.716999	0.040167	0.104092	0	6	50	0	0.86	0	0	0	1	71	45	1
000560	2013	0.20718835	0.21132165	-1.82039	-0.834951	F52	22.295	0.745479	0.019494	0.068105	0	7	42.86	3.122	0.918	0	0	2	4	110	68	0
000560	2015	0.6291113	0.1652617	-0.538122	-0.8761	F52	22.531	0.382268	0.003317	0.008232	0	7	42.86	0.0037	1.8971	1	0	2	8	100	65	1
000560	2017	0.5403836	0.21037522	-0.903741	-0.739011	F52	23.5642	0.530688	0.004422	0.009374	0	7	42.86	6.1563	2.102	1	0	0	0	111	72	0
000560	2018	0.7910184	0.24288696	-0.258505	-0.183736	K70	23.6339	0.483221	0.037884	0.067084	0	7	42.86	5.5226	1.4991	1	0	0	0	76	48	0
000560	2019	0.50161475	0.1402548	-0.317047	-0.304162	K70	23.6933	0.469037	0.043877	0.081298	0	7	42.86	5.5226	1.4327	1	0	1	1	116	75	0
000560	2020	0.5719408	0.10846579	-1.43356	-0.484794	K70	23.7252	0.484001	0.016144	0.030342	0	9	33.33	5.5245	1.3943	1	0	3	3	99	63	1
000560	2021	0.2789468	0.0917864	-0.463218	-0.565809	K70	24.2187	0.675067	0.003967	0.015702	0	9	33.33	5.9722	1.3943	1	0	10	16	121	79	1
000560	2022	0.59260017	0.094759636	0.553432	0.072808	K70	24.2088	0.681465	-0.010166	-0.029714	0	9	33.33	5.9726	1.3628	1	0	12	17	118	77	1
000561	2012	0.13028026	0.04094266	-0.819545	-0.516568	C39	21.2077	0.428241	0.019826	0.039303	1	8	37.5	0.0049	0.3515	0	0	0	0	75	47	0
000561	2013	0.91791	0.037952166	-1.16709	-1.25757	C39	21.234	0.405321	0.018063	0.033586	1	9	33.33	0.0049	0.3453	0	0	2	2	101	61	1
000561	2014	0.5834557	0.03589828	-1.11445	-0.681396	C39	21.3682	0.45517	0.022533	0.03983	1	9	33.33	0.0038	0.3791	0	0	3	3	102	64	0
000561	2015	0.49540234	0.06607674	-1.1981	-0.409683	C39	21.5415	0.503268	0.041193	0.074771	1	9	33.33	0.0038	0.4032	0	0	2	4	102	67	0
000561	2016	0.5389288	0.06563847	-0.619192	-0.276157	C39	21.5598	0.457936	0.045914	0.077287	1	9	33.33	0.0038	0.4157	0	0	0	0	92	59	0
000561	2017	0.57770544	0.04603711	-0.399307	-0.633918	C39	21.7443	0.495297	0.032028	0.054505	1	8	37.5	0.1008	0.3827	0	0	2	3	93	61	0
000561	2018	0.4978075	0.060327232	0.913626	0.600032	C39	21.7909	0.483476	0.034104	0.062967	1	9	33.33	0.1021	0.3383	0	0	5	6	103	65	0
000561	2019	0.17796357	0.0538475	-1.59819	-0.906154	C39	21.8951	0.496983	0.030114	0.061041	1	9	33.33	0.1021	0.3428	0	0	6	9	100	63	0
000561	2020	0.89821494	0.055852387	-0.388759	-0.666938	C39	21.9965	0.522123	0.030871	0.062788	1	9	33.33	0.1015	0.3816	0	0	5	8	102	66	0
000561	2021	0.49351907	0.045316827	-1.73296	-0.442358	C39	22.0814	0.527199	0.029378	0.064949	1	9	33.33	0.0894	0.3824	0	0	2	2	102	66	0
000561	2022	0.51693463	0.059303004	0.096322	0.084773	C39	22.1841	0.550854	0.023291	0.054159	0	9	33.33	0.0828	0.4764	0	0	1	1	99	64	0
000565	2011	0.50579315	0.16511664	-0.144996	0.03255	C26	20.7117	0.563589	-0.213743	-0.310681	1	9	33.33	0	0.0738	1	0	4	4	57	35	0
000565	2012	0.8218452	0.18177636	-0.045613	0.123621	C26	20.7713	0.446647	0.055027	0.105954	1	9	33.33	0	0.0868	1	0	1	2	53	31	0
000565	2013	0.42386943	0.1462341	-0.084229	-0.145726	C26	20.6923	0.383621	0.037821	0.061374	1	9	33.33	0	0.0587	1	0	0	0	60	35	0
000565	2014	0.22164842	0.18609974	-0.604009	-0.384536	C26	20.6754	0.331116	0.046775	0.07015	1	9	33.33	0	0.0984	1	0	0	0	53	31	0
000565	2015	0.8151181	0.2023472	-0.609831	-0.305776	C26	20.7823	0.26697	0.136285	0.18592	1	8	37.5	0	0.038	0	0	1	1	59	37	0
000565	2017	0.7488225	0.2779074	-0.370684	-0.638687	C26	21.175	0.334427	0.051638	0.077584	1	9	33.33	0	0.0572	0	0	1	1	120	79	1
000565	2019	0.5788874	0.25436893	-1.38544	-0.626883	C26	21.1543	0.263261	0.04218	0.057253	1	9	33.33	0	0.0547	0	0	1	1	80	51	1
000565	2020	0.4611705	0.22388855	0.360019	-0.201701	C26	21.1861	0.247254	0.03467	0.046058	1	9	33.33	0	0.057	0	0	0	0	80	51	0
000565	2021	0.8401949	0.270287	-1.05754	-0.473677	C26	21.1976	0.213528	0.04435	0.056391	1	8	37.5	0	0.0713	0	0	0	0	80	51	0
000565	2022	0.5393269	0.23273343	-1.2916	-0.301284	C26	21.1996	0.193172	0.03257	0.040368	0	9	33.33	0	0.0483	0	0	0	0	79	51	0
000566	2011	0.42196152	0.3758035	-0.53942	0.043556	C27	21.4262	0.340401	0.054033	0.079942	0	9	33.33	0.6357	0.8215	0	0	5	8	89	57	0
000566	2012	0.66928995	0.40527582	0.234646	0.234135	C27	21.739	0.460584	0.028655	0.055356	0	9	33.33	0.2176	0.8344	0	0	3	5	57	35	0
000566	2013	0.2384997	0.30979967	-0.371069	-0.363736	C27	21.968	0.542144	0.029313	0.063205	0	9	33.33	0.1875	0.8704	0	0	10	29	118	74	1
000566	2014	0.5182014	0.16789006	-0.534819	-0.483392	C27	22.0244	0.529454	0.046446	0.100115	0	9	33.33	0.1862	0.6842	0	0	2	4	116	74	0
000566	2015	0.44412005	0.1617796	0.840029	0.718166	C27	22.3089	0.480438	0.040493	0.085121	0	9	33.33	0.1691	0.4563	0	0	1	2	106	69	0
000566	2016	0.59824324	0.16753374	-1.32687	-0.91893	C27	22.9858	0.413974	0.016585	0.030326	0	9	33.33	0.1344	0.3735	0	0	7	16	115	75	0
000566	2017	0.6471926	0.1410462	-0.793126	-0.935727	C27	23.0791	0.518631	0.007699	0.017846	0	9	33.33	0.1344	0.8052	0	0	7	23	117	76	0
000566	2019	0.7094499	0.15232985	-0.646969	-0.41831	C27	23.1007	0.57032	-0.018062	-0.035693	0	9	33.33	0.1344	1.6972	0	0	2	2	114	73	0
000566	2021	0.60613996	0.12544087	-0.9021	-0.818638	C27	22.847	0.714827	-0.191041	-0.723709	1	9	33.33	0.0282	1.1035	0	0	1	1	121	79	0
000566	2022	0.6667754	0.13902688	-0.352422	-0.097483	C27	22.7201	0.682683	0.000323	0.004858	0	9	33.33	0.0328	1.0795	0	0	0	0	117	76	0
000568	2011	0.6020919	0.1599863	-0.217598	-0.304003	C15	23.2472	0.420958	0.244894	0.405225	1	11	45.45	0.0013	1.6334	0	0	47	91	106	69	0
000568	2012	0.89580363	0.1766035	0.114516	-0.230019	C15	23.4688	0.372576	0.291693	0.452448	1	11	36.36	0.0959	1.6496	0	0	42	79	85	55	0
000568	2013	0.58847386	0.22348428	0.108427	0.106599	C15	23.3432	0.225484	0.257568	0.325302	1	11	36.36	0.1871	1.6321	0	0	47	104	111	69	0
000568	2014	0.31990525	0.17934853	-1.00893	-0.77636	C15	23.3013	0.256437	0.074108	0.090578	1	10	40	0.1642	1.1707	0	0	42	92	114	72	0
000568	2015	0.75914854	0.16791736	-0.362641	-0.130842	C15	23.3021	0.213882	0.117642	0.143339	1	10	40	0.0457	1.2176	0	0	30	50	102	67	1
000568	2016	0.38105562	0.17584614	-0.488843	-0.404382	C15	23.3388	0.186441	0.142584	0.174765	1	11	36.36	0.0457	1.0889	0	0	25	53	90	57	0
000568	2017	0.72249585	0.18266222	0.420297	0.345906	C15	23.7067	0.224905	0.13171	0.168603	1	11	36.36	0.0437	1.1445	0	0	41	95	119	78	0
000568	2018	0.51102006	0.19093597	0.422334	0.444396	C15	23.8414	0.242457	0.155296	0.205465	1	11	36.36	0.0437	1.2398	0	0	36	127	109	69	0
000568	2019	0.6769854	0.22371553	-0.202979	-0.53719	C15	24.0878	0.323833	0.16052	0.239193	1	11	36.36	0.0406	1.211	0	0	44	101	101	64	0
000568	2020	0.69675916	0.1976281	-0.407881	-0.491375	C15	24.2789	0.337835	0.170199	0.260271	1	11	36.36	0.0406	1.2141	0	0	50	112	116	76	0
000568	2021	0.4495796	0.2329208	0.300768	0.073831	C15	24.4894	0.348852	0.183683	0.283719	1	11	36.36	0.0399	1.2659	0	0	51	108	120	78	0
000568	2022	0.7065188	0.23924291	0.347716	0.29584	C15	24.6626	0.331936	0.202598	0.303012	0	11	36.36	0.0688	1.2897	0	0	58	107	120	79	0
000570	2011	0.44946125	0.11615348	-0.634832	-0.461351	C34	21.7776	0.388028	0.01891	0.03033	1	9	33.33	0	0.019	0	0	0	3	70	44	0
000570	2012	0.87257993	0.2612417	-1.24823	-0.674958	C34	21.86	0.402746	0.017814	0.030042	1	9	33.33	0	0.0443	0	0	2	3	84	54	0
000570	2013	0.62792057	0.2836619	-1.04334	-0.638012	C34	21.8359	0.399786	0.024915	0.04184	1	9	33.33	0	0.0829	0	0	0	1	117	73	0
000570	2014	0.19276176	0.38200024	-1.08725	-0.978076	C34	21.876	0.38324	0.020737	0.033146	1	9	33.33	0	0.0923	0	0	0	0	115	73	0
000570	2015	0.6128809	0.3316707	-0.708974	-0.251965	C34	21.8965	0.374924	0.022424	0.0355	1	9	33.33	0	0.0822	0	0	0	0	108	71	0
000570	2016	0.43246067	0.33010066	-0.035942	0.323811	C34	22.0383	0.371122	0.017106	0.026914	1	9	33.33	0	0.1673	0	0	0	0	112	72	0
000570	2017	0.8729372	0.29322216	-0.504542	-0.121807	C34	22.0388	0.391518	0.012626	0.020616	1	9	33.33	0	0.048	0	0	0	0	105	68	0
000570	2018	0.60230374	0.28592777	0.07195	0.022428	C34	21.9891	0.417794	0.017641	0.030519	1	9	33.33	0	0.0477	0	0	2	2	103	65	0
000570	2019	0.5943723	0.33468542	-0.970091	-0.675306	C34	21.9728	0.389327	0.007161	0.011827	1	8	37.5	0	0.0523	0	0	0	0	103	66	0
000570	2020	0.8927463	0.32295638	-0.810773	-0.269896	C34	22.0977	0.419966	0.013229	0.023064	1	9	33.33	0	0.0923	0	0	0	0	101	65	0
000570	2021	0.544605	0.22607929	0.272246	0.059156	C34	22.3044	0.362813	0.021178	0.03347	1	9	33.33	0	0.1587	0	0	0	0	102	66	0
000570	2022	0.274736	0.13304345	-0.456869	0.109475	C34	22.3756	0.356784	0.015183	0.023346	0	9	33.33	0	0.0611	0	0	0	0	105	68	0
000572	2011	0.77688634	0.08479512	-0.755612	-0.378676	C36	23.2959	0.355492	0.042023	0.051582	0	8	37.5	0	0.8087	0	0	6	10	56	34	0
000572	2012	0.4042701	0.09940764	-2.74207	-0.709204	C36	23.2641	0.300822	0.032325	0.024621	0	8	37.5	0	0.809	0	0	6	12	99	63	0
000572	2013	0.52196795	0.10769412	-1.38068	-0.817306	C36	23.3496	0.316922	0.04061	0.042721	0	8	37.5	0	0.809	1	0	3	6	105	65	0
000572	2014	0.23757516	0.1325227	-0.104228	-0.560231	C36	23.5026	0.39661	0.016679	0.029567	0	8	37.5	0	0.7347	1	0	1	1	115	73	1
000572	2015	0.84100074	0.13666397	-0.488465	-0.515126	C36	23.5796	0.44184	0.005863	0.022077	0	8	37.5	0.0036	0.6389	1	0	9	22	90	58	0
000572	2016	0.45570156	0.11586407	-1.99936	-1.20993	C36	23.6246	0.470243	0.000713	0.030691	0	9	33.33	0.0003	0.617	1	0	4	19	87	56	0
000572	2017	0.7496333	0.11761517	-0.625065	-0.162751	C36	23.4828	0.476495	-0.089613	-0.151822	0	9	33.33	0.0003	0.6215	1	0	2	2	93	61	0
000572	2018	0.43802813	0.15389502	0.184833	0.299299	C36	23.162	0.495849	-0.198401	-0.335198	0	9	33.33	0	0.5938	1	0	0	0	84	54	0
000573	2011	0.5320576	0.12218179	-1.28927	-0.904341	K70	21.644	0.410128	0.024238	0.039979	0	5	40	0.0082	0.2863	0	0	0	0	106	69	0
000573	2012	0.7294229	0.20570855	-0.291388	0.022144	K70	21.6789	0.423265	0.024134	0.043396	0	5	40	0.0082	0.2869	0	0	0	0	106	68	0
000573	2013	0.7509391	0.15947354	2.07722	0.602496	K70	21.7967	0.450208	0.037072	0.07413	0	5	40	0.0082	0.2536	0	0	1	3	105	65	0
000573	2014	0.3240844	0.20903079	-0.262303	-0.112748	K70	21.9239	0.513962	0.001806	0.008787	0	5	40	0.0079	0.2536	0	0	0	0	110	70	0
000573	2015	0.26803413	0.15109992	0.15927	0.426128	K70	21.8823	0.52116	-0.031018	-0.061212	0	5	40	0.032	0.1895	0	0	0	0	108	71	0
000573	2016	0.6054075	0.1750234	0.173273	0.195621	K70	21.7387	0.377309	0.069721	0.115879	0	5	40	0.032	0.2173	0	0	0	0	106	68	0
000573	2017	0.69791824	0.12127304	-0.240416	-0.765476	K70	21.8014	0.415724	0.01076	0.021141	0	5	40	0.032	0.3746	0	0	0	0	106	69	0
000573	2018	0.551396	0.12898517	-0.65497	-0.413769	K70	21.9671	0.507999	0.011452	0.030722	0	5	40	2.1726	0.2863	0	0	1	1	105	67	0
000573	2019	0.7967326	0.14217795	0.395205	0.324764	K70	21.7992	0.40997	0.018919	0.037746	0	5	40	2.1733	0.2887	0	0	0	0	104	67	0
000573	2020	0.9165575	0.12551486	-0.255395	-0.001404	K70	21.8576	0.493365	-0.038713	-0.073809	0	5	40	1.0272	0.4441	1	0	0	0	103	67	0
000573	2021	0.77721316	0.18509659	0.450692	0.20572	K70	21.6427	0.332344	0.054309	0.083833	0	5	40	1.0272	0.5033	1	0	0	0	105	67	0
000573	2022	0.695411	0.13891965	-0.208354	-0.23211	K70	21.6635	0.357661	0.013383	0.025108	0	5	40	1.0272	0.2817	1	0	0	0	104	67	0
000576	2015	0.3335718	0.2213802	-0.235755	-0.150364	C22	21.3952	0.384404	0.09055	0.148057	0	7	42.86	1.9129	0.3025	0	0	0	0	59	37	0
000576	2016	0.5941073	0.22981608	-0.535375	-0.390038	C22	21.1785	0.170435	0.06495	0.07877	0	7	42.86	1.9129	0.3138	0	0	0	0	73	46	0
000576	2017	0.5703051	0.19316874	0.009024	-0.283012	C22	20.9136	0.15271	-0.234639	-0.278102	0	7	42.86	1.4388	0.2951	0	0	0	0	72	46	0
000576	2018	0.7762089	0.23070696	1.28054	0.861144	C22	21.2334	0.311863	0.064595	0.08841	0	7	42.86	0.0049	0.1309	0	0	0	0	62	38	0
000576	2019	0.57507443	0.12753733	-0.484598	-0.220413	C22	21.1843	0.277351	0.068172	0.087392	0	7	42.86	2.2936	0.1817	0	0	0	0	83	54	0
000576	2020	0.4467744	0.08873664	-0.794268	-0.187216	C35	21.3876	0.106346	0.355071	0.396388	0	6	50	2.2887	0.1935	0	0	0	0	82	53	0
000576	2021	0.88749313	0.100718126	-0.26168	-0.579563	C35	21.3409	0.120657	0.021219	0.019651	0	7	42.86	2.5103	0.1203	0	0	0	0	88	57	0
000576	2022	0.44288063	0.101815015	0.129288	-0.017364	C35	21.4197	0.108491	0.059147	0.068048	0	7	42.86	2.4965	0.1281	0	0	2	3	86	56	1
000581	2011	0.40166295	0.28384846	-0.677949	-0.325299	C34	22.7938	0.326492	0.15834	0.237876	1	9	33.33	0.0119	0.6092	0	0	25	53	112	73	0
000581	2012	0.78502303	0.20669623	0.893839	0.428939	C36	23.1262	0.189489	0.084501	0.102741	1	11	36.36	0.0067	1.012	0	0	28	68	78	50	0
000581	2013	0.8095716	0.27133495	0.051369	-0.242554	C36	23.2939	0.235316	0.088288	0.115431	1	11	36.36	0.0067	0.9345	0	0	27	59	109	67	0
000581	2014	0.5797319	0.2682679	0.724668	0.459506	C36	23.3966	0.222622	0.109678	0.141766	1	11	36.36	0.0067	0.9455	0	0	30	54	87	55	0
000581	2015	0.72183895	0.31217676	-0.555636	-0.27347	C36	23.4772	0.222287	0.098876	0.128606	1	11	36.36	0.0104	1.0361	0	0	27	77	105	68	0
000581	2016	0.49405834	0.28998116	0.051576	-0.378956	C36	23.5719	0.223899	0.099978	0.129356	1	11	36.36	0.0104	1.0346	0	0	28	78	113	73	1
000581	2017	0.77500534	0.23423055	-0.100745	-0.164057	C36	23.7305	0.241196	0.130849	0.173321	1	11	36.36	0.0104	0.9308	0	0	10	27	110	71	0
000581	2018	0.6606973	0.27015245	-0.753489	-0.610341	C36	23.7626	0.212524	0.118049	0.150566	1	11	36.36	0.0106	1.1172	0	0	10	30	108	68	0
000581	2019	0.38035777	0.29480094	0.178732	-0.309265	C36	23.8996	0.270206	0.096114	0.133489	1	11	36.36	0.0106	1.1405	0	0	19	35	107	68	0
000581	2020	0.5903376	0.3258129	-1.09122	-0.650952	C36	24.032	0.312834	0.103205	0.151666	1	11	36.36	0.2598	1.1607	0	0	27	50	113	73	0
000581	2021	0.6148025	0.29974672	-1.26968	-0.542305	C36	24.0544	0.286304	0.094719	0.132761	1	11	36.36	0.2463	0.9343	0	0	17	30	112	72	0
000581	2022	0.59666896	0.27523023	-0.839939	-0.540937	C36	24.0742	0.353824	0.006693	0.006714	0	11	36.36	0.2464	0.9145	0	0	22	48	110	71	0
000582	2011	0.44621238	0.13577533	0.035174	0.377488	G58	20.6571	0.599658	0.04201	0.1052	1	9	33.33	0.0121	0.1682	0	0	3	6	100	65	0
000582	2013	0.63911206	0.1615429	-0.453445	-0.432951	G55	22.8713	0.549908	0.068799	0.155453	1	8	37.5	0.0021	0.4675	0	0	1	1	103	63	0
000582	2015	0.39698154	0.20870176	-0.663185	-0.465589	G55	23.2374	0.437003	0.033033	0.066158	1	9	33.33	0.0003	0.5513	0	0	1	1	115	76	0
000582	2017	0.44397452	0.20930232	0.338741	0.280776	G55	23.2758	0.385631	0.045881	0.080255	1	9	33.33	0.0003	0.5382	0	0	3	4	91	59	0
000582	2019	0.33333907	0.23548332	-0.484949	-0.486146	G55	23.6219	0.409545	0.058953	0.103878	1	9	33.33	0.0306	0.709	0	0	1	1	72	45	0
000582	2020	0.42741016	0.21055967	-0.072893	-0.273187	G55	23.6894	0.380234	0.060711	0.104267	1	9	33.33	0.0348	0.2534	0	0	0	0	114	74	1
000582	2021	0.49096426	0.1823836	0.205892	0.177126	G55	24.0148	0.508957	0.042858	0.09117	1	9	33.33	0.02	0.2391	0	0	2	3	109	71	1
000582	2022	0.47416124	0.15382643	-0.76116	-0.216415	G55	24.1065	0.48995	0.039027	0.080538	0	9	33.33	0.0193	0.2196	0	0	2	20	103	66	0
000586	2013	0.3655013	0.16484202	1.94986	0.92064	C39	20.0088	0.536989	0.034589	0.071278	0	5	40	0	0.6422	1	0	1	1	74	45	0
000586	2014	0.36857548	0.23342974	0.084037	-0.023689	C39	20.1026	0.56173	0.016599	0.032389	0	5	40	0	0.6228	1	0	0	0	108	68	0
000586	2016	0.65175056	0.19847178	0.268394	0.332772	C39	20.1282	0.527149	0.006879	0.012817	0	5	40	0	0.8385	0	0	0	0	89	56	0
000586	2018	0.7742275	0.20208503	-1.78452	-1.07113	C39	20.2114	0.564357	-0.003116	-0.012341	0	5	40	0	0.9275	1	0	1	1	100	62	0
000586	2019	0.48000392	0.21845567	-0.67426	-0.554515	C39	20.2536	0.570667	0.009379	0.034269	0	5	40	0	0.9845	1	0	0	0	100	63	0
000586	2020	0.51789683	0.194742	-0.451906	-0.380098	C39	20.0116	0.443661	0.046408	0.09061	0	5	40	0	1.1949	1	0	0	0	99	63	0
000586	2021	0.7994776	0.22644998	-0.090544	0.070138	C39	20.0601	0.415471	0.054488	0.088592	0	5	40	0	1.0837	0	0	0	0	99	63	0
000586	2022	0.6101271	0.23352255	0.014714	0.18259	C39	20.1403	0.426107	0.03442	0.058109	0	5	40	0	1.0957	0	0	0	0	98	63	0
000590	2011	0.44032905	0.22888543	0.081077	0.161756	C27	20.2165	0.4003	0.119734	0.199657	1	7	42.86	0	1.3557	0	0	0	2	120	79	1
000590	2012	0.91842014	0.23069732	-0.059352	-0.185462	C27	20.3723	0.320214	0.195459	0.28753	1	7	42.86	0	1.3158	0	0	5	8	105	67	0
000590	2013	0.5271971	0.21988738	0.343749	0.415378	C27	20.1301	0.512252	-0.297615	-0.610182	1	7	42.86	0	1.3094	0	0	6	12	109	67	0
000590	2014	0.37766147	0.30614316	0.694123	0.404843	C27	20.1902	0.686265	-0.146161	-0.465875	1	7	42.86	0	1.3477	0	0	3	8	100	62	0
000590	2016	0.3482331	0.29026774	0.346041	0.319015	C27	20.2623	0.581474	0.079451	0.211424	1	7	42.86	0	1.2972	0	0	0	0	120	78	0
000590	2018	0.768596	0.30388173	-0.291912	-0.108879	C27	20.5207	0.290081	-0.046755	-0.06586	1	7	42.86	0	0.7059	0	0	1	1	90	58	0
000590	2019	0.4883717	0.3133285	-2.17835	-1.1354	C27	20.5569	0.265232	0.050124	0.068218	1	7	42.86	0	0.6936	0	0	0	0	90	59	0
000590	2020	0.7242557	0.27531788	-0.574803	-0.615784	C27	20.6092	0.277164	0.025469	0.035235	0	7	42.86	0	0.6678	0	0	0	0	110	72	0
000590	2021	0.7030286	0.30421168	-0.329173	-0.115554	C27	20.6906	0.294996	0.036616	0.052091	1	7	42.86	0	0.7321	0	0	0	0	100	64	0
000590	2022	0.5917968	0.29502076	-0.045928	-0.111244	C27	20.8775	0.397907	0.015575	0.025979	1	7	42.86	0	0.61	0	0	0	0	89	57	0
000591	2011	0.49042878	0.1775993	-0.34087	-0.233486	F52	21.7157	0.809792	0.001177	0.027348	1	15	33.33	0.0007	0.0353	0	0	1	1	75	47	0
000591	2012	0.9282125	0.18956521	-0.249506	-0.080686	F52	21.7964	0.817919	0.006509	0.073489	1	15	33.33	0	0.0409	0	0	3	3	78	50	0
000591	2013	0.6657452	0.18538654	0.20124	0.239919	F52	21.8774	0.823249	0.006382	0.072861	1	15	33.33	0	0.0552	0	0	1	1	77	48	0
000591	2014	0.5498821	0.15151146	-0.241266	-0.219174	F52	21.9245	0.856287	-0.001281	0.009748	1	14	28.57	0	0.6552	0	0	1	1	79	49	0
000591	2015	0.39202264	0.118016146	-1.92391	-0.641885	F52	23.8473	0.726502	0.02169	0.078509	1	0	0	0	0.4425	0	0	0	0	74	48	0
000591	2016	0.118337534	0.110993	-0.16145	-0.432004	D44	24.1167	0.612976	0.022796	0.057826	1	9	33.33	0.0016	0.3818	0	0	0	0	71	44	0
000591	2017	0.25909293	0.083170846	-0.572167	-0.70935	D44	24.1748	0.611733	0.025695	0.066507	1	9	33.33	0.0016	0.378	0	0	1	1	110	71	1
000591	2018	0.99102134	0.09086346	0.565752	0.315168	D44	24.2561	0.623772	0.024997	0.067712	1	9	33.33	0.0016	0.3751	0	0	8	8	77	49	0
000591	2019	0.51613027	0.08055811	-1.20703	-0.814598	D44	24.3463	0.640408	0.024174	0.068329	1	9	33.33	0.0016	0.3751	0	0	10	14	89	58	0
000591	2020	0.6867164	0.062752105	-1.46079	-0.69227	D44	24.3908	0.638227	0.026035	0.073239	1	8	37.5	0.0016	0.316	0	0	8	11	88	57	0
000591	2021	0.6342866	0.053234056	-0.411236	0.078423	D44	24.4063	0.625136	0.029307	0.079341	1	9	33.33	0.0016	0.2801	0	0	1	1	109	71	1
000591	2022	0.6607638	0.06958419	-0.179029	0.267701	D44	24.5627	0.530365	0.030051	0.06353	0	8	37.5	0.0012	0.2643	0	0	0	0	118	77	0
000592	2011	0.8302619	0.06501693	0.179629	0.106925	A02	21.3235	0.32262	0.004671	0.010003	0	5	40	0.0086	0.1621	0	0	0	1	85	55	0
000592	2012	0.5552261	0.06007373	-0.027025	-0.066687	A02	21.325	0.303001	0.009081	0.01174	0	5	40	0.0086	0.1686	0	0	1	2	89	57	0
000592	2013	0.6852173	0.064418495	-0.781859	-0.522055	A02	21.3259	0.262255	0.026701	0.040764	0	5	40	0.0086	0.2104	0	0	3	3	118	74	0
000592	2014	0.4430163	0.0970769	-0.700365	-0.250729	A02	21.4866	0.333412	0.0358	0.061921	0	5	40	0.0086	0.1527	0	0	1	2	89	57	0
000592	2015	0.72228694	0.09209799	-0.441528	-0.677867	A02	22.0577	0.098014	0.011004	0.012013	0	5	40	0.0282	0.2112	0	0	2	3	120	79	1
000592	2016	0.5692715	0.10040131	-1.49825	-0.885038	A02	22.1513	0.163072	0.001282	0.006418	0	5	40	0.0282	0.193	0	0	4	16	105	67	0
000592	2017	0.61508566	0.0770508	-0.529015	-0.587711	A02	22.1923	0.194945	-0.001582	0.001886	0	5	40	0.0282	0.2009	0	0	3	4	114	75	0
000592	2018	0.6994621	0.07999607	0.301915	0.053603	A02	22.1828	0.213906	0.007299	0.008279	0	5	40	0.0282	0.1765	0	0	1	1	119	77	0
000592	2019	0.7878994	0.09242862	-2.31024	-0.946418	A02	22.1704	0.158587	0.00425	0.007673	0	5	40	0.0282	0.1839	0	0	0	0	118	77	1
000592	2020	0.64922917	0.078581505	0.143683	-0.08956	A02	22.3198	0.335763	-0.0609	-0.075698	0	5	40	0.0282	0.1094	0	0	0	0	120	78	0
000592	2021	0.58790207	0.102327906	0.057624	0.064168	A02	22.148	0.400775	-0.188123	-0.149101	0	5	40	0.0282	0.1187	0	0	0	0	121	79	0
000592	2022	0.7956906	0.09062345	-0.450812	-0.517539	A02	22.1356	0.443709	-0.047309	-0.096928	0	5	40	0.0282	0.1138	0	0	0	0	120	79	0
000593	2011	0.50511545	0.23048261	-0.138763	-0.389503	F52	20.2976	0.488884	0.078525	0.15376	0	9	33.33	0.0082	0.1128	0	0	0	1	85	55	0
000593	2012	0.56482923	0.23413636	-1.11687	-0.779335	F52	20.257	0.464663	0.025901	0.048637	0	9	33.33	0.0082	0.0977	0	0	0	0	113	73	0
000593	2013	0.54325944	0.20943792	-1.09364	-0.434356	F52	20.6245	0.263404	0.043158	0.058591	0	9	33.33	0.0062	0.0912	0	0	1	2	117	73	0
000593	2014	0.322546	0.259012	0.190794	-0.037206	F52	20.4602	0.13501	0.022336	0.025822	0	9	33.33	0.0049	0.1094	0	0	0	0	89	57	0
000593	2015	0.41903865	0.26651523	-0.685222	-0.770779	F52	20.4878	0.177676	0.017836	0.02169	0	9	33.33	0.0049	0.2321	0	0	0	0	87	57	0
000593	2016	0.40613174	0.29526475	0.190786	-0.186925	F52	21.1812	0.300704	-0.03269	-0.049613	0	8	37.5	0.0038	0.2858	0	0	0	0	80	51	0
000593	2017	0.6422085	0.2575656	0.909773	0.359476	D45	21.2689	0.357766	0.01554	0.021784	0	7	42.86	0	0.2733	0	0	4	5	121	80	1
000593	2018	0.43581983	0.20408389	-1.06584	-0.526815	D45	21.214	0.432778	-0.114084	-0.201291	0	9	33.33	0	0.7011	0	0	5	11	119	77	0
000593	2019	0.8579489	0.18331873	0.328547	0.736511	D45	21.4096	0.50351	0.021896	0.042957	0	9	33.33	0	0.5244	0	0	2	2	118	77	1
000593	2020	0.63204634	0.1865702	-1.14441	-0.801573	D45	21.4661	0.500502	0.020071	0.03485	0	10	40	0	0.44	0	0	0	0	120	78	0
000593	2021	0.76717705	0.25911576	0.046807	0.174935	D45	21.4943	0.489825	0.025928	0.047993	0	8	37.5	0.01	0.4159	0	0	0	0	120	78	0
000593	2022	0.901941	0.26990223	-1.21845	-0.248329	D45	21.5044	0.470794	0.021591	0.04384	0	9	33.33	0.01	0.3919	0	0	0	0	120	79	0
000595	2015	0.9190103	0.019507378	-0.088434	0.150177	C34	20.9132	0.382771	-0.113502	-0.183889	0	11	36.36	0.0022	0.0402	0	0	0	0	81	53	0
000595	2016	0.25418577	0.021942958	-0.885212	-0.878086	C34	20.9061	0.448156	-0.070327	-0.127441	0	11	36.36	0.0215	0.0344	0	0	0	0	89	56	0
000595	2018	0.50583667	0.01644613	-0.70669	-0.358484	C34	21.3268	0.616965	-0.053116	-0.156984	0	9	33.33	0.7912	0.036	0	0	0	0	87	55	0
000595	2021	0.51757574	0.017362274	-0.135204	-0.402979	C34	21.033	0.403466	-0.129654	-0.235213	1	6	50	0	0.9137	0	0	0	0	119	77	0
000596	2011	0.527966	0.15216158	-0.325076	-0.1393	C15	22.1683	0.349073	0.133525	0.205131	1	9	33.33	0	0.159	0	0	17	27	92	60	0
000596	2012	0.25543037	0.06833359	-0.560109	-0.706667	C15	22.3925	0.364091	0.136694	0.214958	1	9	33.33	0.0002	0.1485	0	0	24	50	85	55	0
000596	2013	0.81273663	0.09958199	-0.184155	0.090277	C15	22.484	0.356576	0.10693	0.166189	1	8	37.5	0.0002	0.1325	0	0	28	62	89	56	0
000596	2014	0.555221	0.17075163	-0.677638	-0.710006	C15	22.5817	0.348088	0.093091	0.142797	1	9	33.33	0.0002	0.1537	0	0	26	63	113	71	0
000596	2015	0.732507	0.15437502	0.199663	0.242836	C15	22.695	0.327075	0.099619	0.148039	1	9	33.33	0.0002	0.1579	0	0	11	17	108	71	0
000596	2016	0.4290822	0.15897934	-0.129352	-0.133183	C15	22.8907	0.319987	0.097333	0.148277	1	9	33.33	0	0.157	0	0	20	47	119	77	0
000596	2017	0.64347345	0.1482368	-0.104703	0.042861	C15	23.041	0.326182	0.116739	0.177849	1	9	33.33	0	0.1535	0	0	19	35	117	76	0
000596	2018	0.51154447	0.16840386	0.415225	0.426616	C15	23.2498	0.35813	0.139163	0.222999	1	9	33.33	0	0.1509	0	0	26	68	118	76	0
000596	2019	0.72514796	0.20094454	-0.116174	-0.318616	C15	23.3531	0.320024	0.155559	0.234515	1	9	33.33	0	0.1596	0	0	27	51	118	77	0
000596	2020	0.70677793	0.17852601	-0.373297	-0.256353	C15	23.4437	0.31197	0.121679	0.184658	1	9	33.33	0	0.1399	0	0	37	85	117	77	0
000596	2021	0.84383553	0.20348634	0.313847	0.416884	C15	23.9587	0.321237	0.093411	0.138951	1	9	33.33	0	0.1616	0	0	31	69	118	76	0
000596	2022	0.74705195	0.1716035	-0.40905	-0.429757	C15	24.1174	0.351025	0.109159	0.169709	0	9	33.33	0	0.1568	0	0	51	102	120	79	1
000597	2011	0.57335865	0.213145	-0.942823	-0.864891	C27	22.4935	0.702104	-0.06526	-0.23546	1	9	33.33	0.0021	0.7093	1	0	5	8	69	43	0
000597	2012	0.516472	0.17289971	-0.442651	-0.326413	C27	22.5139	0.706934	0.000906	0.004849	1	8	37.5	0.0021	1.3396	1	0	1	2	75	47	0
000597	2013	0.86276966	0.17464022	-0.090741	-0.145362	C27	22.7454	0.788334	-0.021868	-0.111055	1	9	33.33	0.0045	1.356	1	0	5	10	97	59	0
000597	2014	0.27346373	0.14782901	-0.994606	-0.61596	C27	22.8719	0.677917	0.009777	0.032682	1	9	33.33	0.0056	1.0978	1	0	0	0	98	60	0
000597	2015	0.5450193	0.15292877	-0.036438	0.27465	C27	22.8857	0.723788	-0.045113	-0.167901	1	9	44.44	0.0054	1.2432	0	0	0	0	87	57	0
000597	2016	0.5553679	0.16523993	-0.046909	0.47351	C27	23.0046	0.751378	0.002691	0.010278	1	9	44.44	0.0044	0.9144	0	0	1	2	97	61	0
000597	2017	0.5772086	0.1398552	-0.935425	-0.670346	C27	23.0835	0.759463	0.00869	0.048896	1	9	44.44	0.007	0.6941	0	0	0	0	82	52	0
000597	2018	0.7759069	0.11360404	-1.47183	-0.550115	C27	23.1845	0.693411	0.017184	0.056241	0	9	44.44	0.0058	1.0869	0	0	2	4	96	60	0
000597	2019	0.5805646	0.13543092	-0.399963	-0.159491	C27	23.2522	0.687569	0.013592	0.045654	0	9	44.44	1.5168	1.17	0	0	2	7	118	77	1
000597	2020	0.5081091	0.17692584	-1.17428	-0.725688	C27	23.2219	0.661161	0.00089	0.003079	0	11	36.36	0.7501	1.5033	0	0	1	3	93	60	0
000597	2021	0.56572247	0.18980294	-0.909739	-0.387066	C27	23.3019	0.674474	0.007242	0.023898	0	11	36.36	0.8268	0.9158	0	0	1	2	111	71	0
000597	2022	0.76804286	0.1769661	-0.176292	-0.230673	C27	23.3487	0.658715	0.025854	0.076798	0	11	36.36	1.6289	0.8676	0	0	0	0	76	48	0
000598	2011	0.6361391	0.14885922	-0.079133	0.269875	N78	22.682	0.474344	0.082902	0.157746	1	9	33.33	0	0.2032	1	1	7	11	68	42	0
000598	2012	0.33478802	0.07045609	-0.394381	-0.454669	D46	22.845	0.478082	0.087021	0.167634	1	9	33.33	0	0.1703	1	0	12	24	119	77	0
000598	2013	0.7948699	0.0715982	-0.452692	-0.578107	D46	23.0654	0.346266	0.072126	0.110101	1	8	37.5	0	0.0583	1	0	10	17	34	17	0
000598	2014	0.45153052	0.06949478	-0.011389	-0.135794	D46	23.2207	0.383473	0.062666	0.100896	1	9	33.33	0	0.0459	1	0	8	19	74	46	1
000598	2015	0.77623653	0.115895905	-1.21407	-0.821543	D46	23.3767	0.414519	0.060019	0.100495	1	8	37.5	0	0.0637	0	0	13	27	56	34	0
000598	2016	0.614221	0.16891083	-1.46906	-1.00363	D46	23.5517	0.459026	0.051524	0.09757	1	9	33.33	0	0.0784	0	0	10	18	66	41	0
000598	2017	0.5464727	0.1627336	0.279309	0.392109	D46	23.6547	0.456978	0.048849	0.092498	1	9	33.33	0	0.0762	0	0	7	12	65	41	0
000598	2018	0.7151479	0.14848001	-0.708341	-0.759714	D46	23.7641	0.466923	0.048214	0.094599	1	5	60	0	0.0955	0	0	13	19	88	56	0
000598	2019	0.6178478	0.08768288	-0.553774	-0.424531	D46	23.9556	0.526595	0.043435	0.096145	1	6	50	0	0.2008	0	0	18	30	102	65	0
000598	2020	0.81473345	0.09175252	-0.190032	-0.122603	D46	24.1534	0.574368	0.042848	0.105778	1	9	33.33	0	0.3435	0	0	19	30	67	42	0
000598	2021	0.52348113	0.09603812	-1.00817	-0.47572	D46	24.2646	0.584369	0.043798	0.11104	1	9	33.33	0	0.4775	0	0	15	23	93	60	0
000598	2022	0.6656096	0.13887754	-0.095945	-0.095167	D46	24.3697	0.589566	0.044149	0.109477	0	9	33.33	0.0127	0.4576	0	0	11	22	112	73	0
000599	2011	0.6356418	0.08324526	-1.04779	-0.424281	C29	22.3157	0.691834	0.007339	0.023898	1	9	44.44	0.0048	0.2309	0	0	3	6	100	65	0
000599	2012	0.679018	0.14826794	-1.48804	-0.618463	C29	22.2948	0.680971	0.004362	0.013716	1	9	44.44	0.0048	0.1994	0	0	1	1	106	68	0
000599	2013	0.61241937	0.12982303	-3.03995	-0.83962	C29	22.3047	0.679285	0.005689	0.017755	1	9	33.33	0.0048	0.3732	0	0	3	3	104	64	0
000599	2014	0.32222468	0.1360361	0.03326	0.239178	C29	22.3429	0.504491	0.011515	0.023322	1	9	33.33	0.0036	0.6733	0	0	0	0	109	69	0
000599	2015	0.15658358	0.08223385	-0.577308	-0.435471	C29	22.499	0.560562	0.010026	0.02401	1	8	37.5	0.0036	0.4448	0	0	0	0	59	37	1
000599	2016	0.8057889	0.098659195	1.44818	0.367749	C29	22.704	0.627498	0.01075	0.036103	1	9	33.33	0.0064	0.4765	0	0	4	17	120	78	0
000599	2017	0.6202351	0.08087118	-0.808736	-0.831555	C29	22.8491	0.665051	0.012167	0.039695	1	9	33.33	0.0064	0.558	0	0	8	13	103	66	0
000599	2018	0.8067407	0.08381894	-0.036359	0.126897	C29	22.9166	0.570377	0.003221	0.007496	1	8	37.5	0.2105	0.65	0	0	9	17	119	77	0
000599	2019	0.6236738	0.103786625	-1.57727	-0.835669	C29	23.0139	0.63229	-0.031526	-0.080354	1	9	33.33	0.1131	0.6498	0	0	7	15	118	77	0
000599	2020	0.8309084	0.100519575	-0.076703	-0.451706	C29	23.0318	0.650014	-0.007182	-0.009366	1	9	33.33	0.0557	0.3641	0	0	2	3	119	77	0
000599	2021	0.6401555	0.09494013	-0.020614	0.04962	C29	23.1069	0.71132	-0.036412	-0.107985	1	9	33.33	0.0024	0.3525	0	0	1	1	121	79	1
000599	2022	0.5410654	0.14686477	1.60176	1.02254	C29	23.0121	0.758393	-0.070144	-0.251494	1	9	33.33	0.0046	0.3583	0	0	0	0	105	68	1
000600	2011	0.4988885	0.20621468	-0.134363	-0.367964	D44	23.4706	0.739262	0.001043	0.005016	1	9	33.33	0	0.3874	0	0	10	22	57	35	0
000600	2012	0.7938703	0.27155003	-0.414306	-0.193135	D44	23.557	0.751395	0.010017	0.033747	1	9	33.33	0	0.4125	0	0	11	15	99	63	0
000600	2013	0.2349395	0.2603664	-0.559524	-0.481385	D44	23.6136	0.712163	0.059632	0.19755	1	9	33.33	0	0.3069	0	0	4	4	109	67	0
000600	2014	0.5375092	0.28293186	-0.539781	-0.418226	D44	23.9527	0.566119	0.105283	0.227341	1	9	33.33	0	0.1222	0	0	5	8	74	46	0
000600	2015	0.249547	0.3187482	-1.25506	-0.567331	D44	23.9754	0.513648	0.101538	0.193167	1	9	33.33	0.0005	0.1242	0	0	7	9	118	77	1
000600	2016	0.6251035	0.3182121	-0.719336	-0.573796	D44	24.0988	0.546095	0.066521	0.129412	1	8	25	0	0.1041	1	0	3	4	105	67	0
000600	2017	0.7543235	0.28694743	-0.943258	-0.7008	D44	24.1626	0.583054	0.010021	0.015776	1	9	33.33	0.0005	0.0786	0	0	2	2	100	65	0
000600	2018	0.69815964	0.31104746	-0.085919	-0.247042	D44	24.1844	0.577559	0.020772	0.039423	1	9	33.33	0.0005	0.0791	0	0	9	22	88	56	0
000600	2019	0.55545664	0.2614669	-0.958505	-0.464392	D44	24.2001	0.570936	0.02766	0.055789	1	9	33.33	0.0005	0.0957	0	0	7	11	87	56	0
000600	2020	0.9260765	0.3030967	-0.208048	0.149712	D44	24.2462	0.565608	0.035619	0.075971	1	9	33.33	0.0005	0.082	0	0	1	2	75	48	0
000600	2021	0.7306836	0.2759139	1.13279	0.851611	D44	24.3746	0.684943	-0.071298	-0.230403	1	9	33.33	0.0005	0.0719	0	0	17	32	84	53	1
000600	2022	0.46851793	0.27406788	-1.55031	-0.946316	D44	24.3217	0.660841	0.004129	0.01056	0	9	33.33	0.0004	0.0453	0	0	12	16	91	59	0
000601	2011	0.55391484	0.28145272	-0.459369	-0.135386	D44	22.8238	0.602083	0.010665	0.02857	1	9	33.33	0.0798	0.2748	0	0	2	4	90	58	0
000601	2012	0.65704745	0.25459352	0.04793	-0.100658	D44	22.8618	0.603037	0.017404	0.04384	1	9	33.33	0.0861	0.2623	0	0	4	4	74	46	0
000601	2013	0.6054066	0.33610496	-1.30652	-0.861556	D44	22.8854	0.570881	0.026972	0.057437	1	8	37.5	0.0843	0.9958	0	0	0	0	112	70	0
000601	2014	0.58039445	0.34372687	-0.696889	-0.803044	D44	22.8764	0.535824	0.03146	0.069326	1	9	33.33	0.0942	0.966	0	0	1	2	114	72	0
000601	2015	0.55442494	0.33623445	-0.306109	-0.769381	D44	22.8642	0.506576	0.035444	0.071206	1	11	36.36	0.0868	1.62	0	0	2	2	119	78	0
000601	2016	0.7807501	0.4240044	0.032352	-0.33504	D44	22.9018	0.490746	0.052441	0.10422	1	11	36.36	0.0864	1.6887	0	0	2	4	101	65	0
000601	2017	0.751994	0.35881162	0.616681	0.354778	D44	22.9388	0.482853	0.050015	0.100042	0	8	25	0.0852	1.941	0	0	6	9	118	77	0
000601	2018	0.7247122	0.34126636	-0.072311	0.053936	D44	23.0277	0.519525	0.031625	0.067037	0	9	33.33	0.0888	1.8913	0	0	12	30	117	75	0
000601	2019	0.76835746	0.25890735	0.192336	0.236423	D44	23.1399	0.543918	0.036127	0.084353	0	9	33.33	0.0888	1.8966	0	0	1	1	117	76	0
000601	2020	0.7198659	0.27216443	-0.328394	0.05342	D44	23.2624	0.600835	0.017324	0.045584	0	9	33.33	0.0944	1.2416	0	0	0	0	116	76	0
000601	2021	0.5132245	0.21577217	1.19695	0.753343	D44	23.2856	0.612345	0.003096	0.005921	0	9	33.33	0.075	1.2627	0	0	3	6	120	78	0
000601	2022	0.8321634	0.31724378	1.2672	0.638261	D44	23.3004	0.628797	-0.006271	-0.016337	0	9	33.33	0.075	1.9792	0	0	2	2	119	78	0
000619	2011	0.39412647	0.17159925	0.426864	0.380819	C29	22.124	0.451667	0.028482	0.044541	1	9	33.33	0	0.3667	0	0	11	28	98	63	0
000619	2012	0.8415684	0.16649078	-0.469854	-0.421561	C29	22.2246	0.457357	0.051514	0.092116	1	8	25	0	0.3436	0	0	8	12	90	58	0
000619	2013	0.67082494	0.18863165	-0.203174	-0.096733	C29	22.1925	0.41399	0.037005	0.060836	1	9	33.33	0	0.3246	0	0	5	5	90	57	0
000619	2014	0.50507176	0.22419192	-1.99066	-1.13132	C29	22.1245	0.353838	0.030062	0.045888	1	8	37.5	0	0.3767	0	0	12	21	87	55	0
000619	2015	0.69535357	0.22942536	-0.548075	-0.54723	C29	22.0866	0.321319	0.030135	0.038929	1	9	33.33	0	0.4483	0	0	3	3	81	53	0
000619	2016	0.406289	0.20842026	-0.643268	-0.572673	C29	22.0779	0.312097	0.022483	0.030773	1	9	33.33	0	0.3144	0	0	0	0	83	52	0
000619	2017	0.7462843	0.2176992	0.03313	0.132286	C29	21.9813	0.252183	0.004201	0.003699	1	9	33.33	0	0.2553	0	0	5	7	82	52	0
000619	2018	0.60511863	0.19659384	-0.221529	-0.126079	C29	22.0554	0.30386	0.000827	0.003958	1	9	33.33	0	0.2511	0	0	3	4	80	50	0
000619	2019	0.36021808	0.23869058	0.151364	0.027976	C29	22.122	0.337815	0.002745	0.004697	1	9	33.33	0	0.2517	0	0	1	1	81	52	0
000619	2020	0.6808473	0.22138622	-0.353421	-0.496317	C29	22.2843	0.395434	0.008348	0.013023	1	9	33.33	0	0.255	0	0	0	0	80	51	0
000619	2021	0.58581835	0.21549095	1.03016	1.06647	C29	22.4284	0.518675	-0.027974	-0.06236	1	9	33.33	0	0.254	0	0	0	0	81	52	0
000619	2022	0.56456894	0.22195254	-1.45945	-1.0132	C29	22.3509	0.49602	-0.016269	-0.041636	1	9	33.33	0	0.2011	0	0	0	0	82	52	0
000623	2011	0.7012228	0.17797452	-0.721144	-0.21633	C27	23.0339	0.097797	0.196707	0.219849	0	7	42.86	0.0836	0.4444	0	0	4	7	118	77	1
000623	2012	0.66077423	0.2371871	0.060286	0.280918	C27	23.1177	0.110211	0.059287	0.066832	0	7	42.86	0.0836	0.3037	0	0	4	7	109	69	0
000623	2013	0.69352394	0.2651792	-0.094105	-0.027438	C27	23.217	0.11983	0.087739	0.100119	0	7	42.86	0.0836	0.3167	0	0	6	12	108	66	0
000623	2014	0.5261006	0.22391471	-1.46903	-0.835695	C27	23.3457	0.080649	0.102966	0.112127	0	7	42.86	0.2821	0.203	0	0	1	1	113	71	0
000623	2015	0.35050818	0.11808282	-0.246414	-0.027423	C27	23.7107	0.113463	0.13118	0.149239	0	7	42.86	0.2821	0.2226	0	0	1	1	112	73	0
000623	2016	0.55314875	0.13033722	-3.59625	-1.81132	C27	23.7359	0.072096	0.081406	0.089408	0	7	42.86	0.2821	0.497	0	0	4	4	111	71	0
000623	2017	0.4117978	0.12480467	-0.221486	-0.52029	C27	23.8077	0.060306	0.084428	0.091798	0	7	42.86	0.211	0.5713	0	0	3	3	89	57	0
000623	2018	0.8103688	0.1194584	-0.667512	-0.459978	C27	23.9284	0.138458	0.037498	0.044473	0	7	42.86	0.2882	0.5225	0	0	0	0	90	58	0
000623	2019	0.598099	0.12267932	-0.478615	-0.08478	C27	23.9737	0.130081	0.054006	0.063086	0	6	50	0.3075	0.5227	0	0	0	0	90	59	0
000623	2020	0.5858335	0.12099446	0.180895	-0.135679	C27	24.0321	0.139806	0.061835	0.073176	0	9	33.33	0.3359	0.373	0	0	0	0	93	60	0
000623	2021	0.8493892	0.15097763	-0.027211	0.025578	C27	24.0929	0.138597	0.060923	0.071623	0	9	33.33	0.3359	0.2792	0	0	0	0	116	76	1
000623	2022	0.52608365	0.21864036	-0.651039	-0.340874	C27	24.1628	0.155022	0.05777	0.06839	0	9	33.33	0.4349	0.2881	0	0	0	0	107	70	0
000628	2012	0.78455245	0.24312697	-1.54253	-0.953683	K70	21.7736	0.930626	0.000158	0.041867	1	9	33.33	0.003	0.1929	0	0	0	1	106	68	0
000628	2014	0.29646897	0.2134228	-0.118222	0.076581	E47	22.0266	0.959318	-0.010816	-0.255695	1	9	33.33	0	0.2766	0	0	0	0	81	51	0
000628	2015	0.3703795	0.23114417	-1.80725	-0.703978	E47	22.1023	0.827119	0.012388	0.06666	1	9	33.33	0	0.1383	0	0	0	0	80	52	0
000628	2016	0.25988814	0.23215963	-0.807063	-0.50093	E47	21.9713	0.792944	0.009673	0.040213	1	8	37.5	0	0.1051	1	0	0	0	77	48	0
000628	2017	0.69775766	0.23575658	-2.88524	-0.910338	E47	21.8173	0.738966	0.009751	0.032342	1	8	37.5	0	0.0758	1	0	3	3	106	69	1
000628	2018	0.6967309	0.18965645	0.653102	0.578457	E47	21.9825	0.752415	0.022827	0.067359	1	8	37.5	0	0.0678	1	0	1	2	77	49	0
000628	2019	0.5324947	0.17917013	0.32936	0.098301	E47	22.4951	0.812086	0.018103	0.103277	1	9	33.33	0	0.0945	0	0	0	0	83	54	0
000628	2020	0.6173613	0.20691037	0.141157	-0.008766	E47	22.8442	0.797314	0.032068	0.156878	1	9	33.33	0	0.1156	0	0	1	3	75	48	0
000628	2021	0.68867975	0.218146	-1.38686	-0.778741	E47	23.1054	0.846278	0.015988	0.104831	1	9	33.33	0	0.1275	0	0	3	5	60	37	1
000628	2022	0.6922212	0.20735414	-0.586596	-0.401647	E47	23.339	0.855545	0.014028	0.113681	1	9	33.33	0	0.1156	0	0	2	2	119	78	0
000631	2011	0.49288997	0.08075167	0.520178	0.172972	K70	23.0892	0.786991	0.049029	0.230175	0	9	33.33	0	0.0793	0	0	0	0	79	51	0
000631	2012	0.85330635	0.06678706	-1.06421	-1.15866	K70	23.1282	0.746061	0.052735	0.20767	0	9	33.33	0	0.0793	0	0	0	2	85	55	0
000631	2013	0.58270246	0.071947254	-0.238142	-0.189353	K70	23.2792	0.766583	0.047337	0.202801	0	9	33.33	0	0.0801	0	0	3	3	86	53	0
000631	2014	0.37924677	0.13782068	-1.98885	-1.03641	K70	23.2045	0.704834	0.048891	0.165637	0	9	33.33	0	0.0748	0	0	3	3	85	53	0
000631	2015	0.27144355	0.12562123	-1.39996	-0.393233	K70	23.1991	0.68359	0.027488	0.086875	0	9	33.33	0	0.1066	0	0	1	1	85	55	0
000631	2016	0.80711603	0.13587941	-0.538578	-0.555421	K70	23.535	0.662786	0.021704	0.065604	0	9	33.33	0	0.2733	0	0	0	0	85	54	0
000631	2017	0.5149299	0.08099487	-0.728255	-0.775032	K70	23.34	0.553553	0.055338	0.125569	0	9	33.33	0	0.2449	0	0	1	1	99	64	0
000631	2018	0.7692898	0.086022764	0.488014	0.152089	K70	23.2594	0.487119	0.087472	0.161063	0	9	33.33	0	0.242	0	0	4	8	87	55	0
000631	2019	0.68747944	0.109114714	-1.41076	-1.035	K70	22.8456	0.215948	0.077314	0.093483	0	9	33.33	0	0.2615	0	0	0	0	86	55	0
000631	2020	0.5798325	0.10815994	-0.597338	-0.228634	K70	22.7312	0.14803	0.033942	0.0394	0	9	33.33	0	0.3098	0	0	0	0	87	56	0
000631	2021	0.4394767	0.10214407	-1.00888	-0.489172	K70	22.9305	0.306703	0.011175	0.015389	0	9	33.33	0	0.1702	0	0	0	0	86	55	0
000631	2022	0.66815275	0.0997483	-1.63681	-0.659469	K70	22.9415	0.32467	0.018577	0.026329	0	9	33.33	0	0.1105	0	0	0	0	103	66	0
000633	2019	0.7335284	0.2520904	0.184766	0.070088	C38	20.8326	0.84009	-0.010268	-0.038937	0	9	33.33	0.0008	0.9255	1	0	0	0	108	69	0
000633	2020	0.7243539	0.24546494	-0.6301	-0.478781	C32	19.2775	0.299658	0.030434	0.054917	0	9	33.33	0.0006	0.7925	1	0	0	0	115	75	0
000633	2021	0.6052985	0.23800154	0.637837	0.411613	C32	19.2902	0.295021	0.014018	0.019884	0	8	37.5	0.001	0.7385	1	0	0	0	113	73	0
000633	2022	0.75462425	0.2780744	-0.531799	-0.226406	C32	19.3636	0.32301	0.022952	0.033904	0	7	42.86	0	0.7145	0	0	0	0	114	75	0
000635	2011	0.3299397	0.15833114	-0.280994	-0.192125	C26	22.045	0.731939	0.027845	0.103874	1	9	33.33	0.007	0.4354	0	0	12	16	42	29	0
000635	2012	0.7584284	0.21658681	0.836832	0.738082	C26	22.0114	0.26082	0.008374	0.011329	1	9	33.33	0	0.1881	0	0	6	6	69	43	0
000635	2013	0.81322193	0.22117761	-1.09064	-0.676333	C26	21.9907	0.227402	0.021683	0.028065	1	9	33.33	0	0.1165	0	0	9	20	75	46	0
000635	2014	0.42062008	0.17355569	-0.189925	-0.242023	C26	21.8537	0.106284	0.016885	0.018893	1	9	33.33	0	0.0993	0	0	6	9	58	34	0
000635	2015	0.5270428	0.232342	-0.183344	0.220495	C26	21.8687	0.111514	0.00945	0.010636	1	9	33.33	0	0.046	0	0	3	3	70	44	0
000635	2016	0.6375793	0.16064964	-1.46643	-1.00065	C26	21.9263	0.130624	0.03297	0.037924	1	8	37.5	0	0.0457	0	0	1	2	76	47	0
000635	2017	0.7363685	0.13614263	1.36361	0.997196	C26	21.9599	0.13317	0.027093	0.031255	1	8	37.5	0	0.1428	0	0	0	0	89	57	0
000635	2018	0.7738814	0.11247126	-0.071596	-0.306237	C26	21.8662	0.156592	0.008561	0.01015	1	7	42.86	0	0.142	0	0	1	2	101	63	0
000635	2019	0.63924855	0.12605658	0.558457	0.469992	C26	21.8541	0.137681	0.016488	0.019121	1	9	33.33	0	0.0732	0	0	0	0	87	56	0
000635	2020	0.5489935	0.1302115	-0.573662	-0.670791	C26	21.8656	0.139316	0.022203	0.025797	1	9	33.33	0	0.0788	0	0	0	0	85	54	0
000635	2021	0.48022032	0.109376006	0.032786	0.0074	C26	21.8403	0.130256	0.001405	0.001616	1	9	33.33	0	0.057	0	0	0	0	91	58	0
000635	2022	0.6920075	0.13190399	-0.61021	-0.848858	C26	21.7281	0.169237	-0.142371	-0.171374	0	8	37.5	0	0.0455	0	0	0	0	103	66	0
000636	2011	0.5982018	0.21076642	-0.628951	-0.346511	C39	21.9201	0.305384	0.049875	0.072982	1	13	38.46	0	0.3693	0	0	1	3	82	52	0
000636	2012	0.7446815	0.30165523	-0.759931	-0.693192	C39	21.9108	0.329583	0.021434	0.034119	1	13	38.46	0	0.4838	0	0	4	6	88	56	0
000636	2013	0.4535441	0.27075383	-0.70312	-0.241881	C39	22.0762	0.402173	0.022962	0.038809	1	9	44.44	0	0.4838	0	0	2	3	115	71	0
000636	2014	0.47144812	0.28011113	-0.597914	-0.319461	C39	22.3492	0.258933	0.018711	0.025337	1	9	44.44	0	0.4543	0	0	0	0	113	71	0
000636	2015	0.771282	0.23976253	-1.13095	-0.747898	C39	22.6085	0.273827	0.009833	0.013051	1	9	44.44	0	0.5112	0	0	0	0	77	49	0
000636	2016	0.22033007	0.2057144	0.000305	0.030153	C39	22.6168	0.319639	0.014063	0.019332	1	9	44.44	0	0.4898	0	0	0	0	86	55	0
000636	2017	0.41201842	0.16400462	-0.612849	-0.538769	C39	22.5684	0.276182	0.041404	0.05488	1	9	44.44	0	0.3759	0	0	0	0	89	57	0
000636	2018	0.81879634	0.18665522	-0.467289	-0.133248	C39	22.6753	0.215138	0.14607	0.187206	1	9	44.44	0	0.3195	0	0	4	5	80	50	0
000636	2019	0.65555996	0.19605029	0.555065	0.41602	C39	22.6694	0.194626	0.049736	0.06079	1	8	50	0	0.1792	0	0	9	17	118	77	1
000636	2020	0.6837681	0.16974302	0.214678	0.269915	C39	22.8956	0.309441	0.04243	0.059928	1	8	37.5	0	0.4503	0	0	7	10	85	54	0
000636	2021	0.5846739	0.1940674	-0.316445	-0.227223	C39	23.1054	0.346079	0.087822	0.135732	1	9	33.33	0	0.1795	0	0	0	0	112	72	0
000636	2022	0.6129345	0.2078256	0.210889	0.211536	C39	23.4843	0.240622	0.021462	0.027555	1	11	36.36	0	0.5658	0	0	17	34	82	52	0
000638	2012	0.70181876	0.10863103	-1.73027	-1.00972	K70	20.7436	0.714257	0.004913	0.023204	0	9	33.33	0	0.0681	0	0	0	0	119	77	0
000638	2013	0.7120175	0.12325285	-1.07328	-0.857489	F51	20.9019	0.729228	-0.011261	-0.055464	0	9	33.33	0	0.0457	0	0	1	2	111	69	0
000638	2014	0.25519916	0.15415065	-0.7268	-0.820375	F51	21.6415	0.864367	0.001415	0.013001	0	9	33.33	0	0.0593	0	0	0	0	66	40	1
000638	2015	0.579088	0.15486676	-0.155713	-0.577289	F51	21.6546	0.87757	-0.015067	-0.171401	0	9	33.33	0	0.1489	0	0	0	0	119	78	0
000638	2020	0.7394832	0.107822575	0.124058	0.112923	I65	20.0448	0.668138	-0.040218	-0.155584	0	9	33.33	0.5348	0.0976	0	0	0	0	120	78	1
000638	2022	0.4349598	0.14336227	-1.44774	-0.487191	I65	20.1568	0.597619	0.013695	0.023177	0	9	33.33	0.5339	0.0324	0	0	0	0	104	67	0
000639	2011	0.6719961	0.16996208	0.071242	0.190202	C13	21.0666	0.347867	0.080941	0.124117	0	9	33.33	0	0.3887	0	0	0	0	57	35	0
000639	2012	0.5358114	0.123876765	0.05224	0.165522	C13	21.0815	0.284061	0.099987	0.139659	0	9	33.33	0	0.3546	0	0	7	11	84	54	0
000639	2013	0.35432252	0.15057862	-0.412652	-0.051162	C13	21.0854	0.193606	0.125978	0.156224	0	9	33.33	0	0.3503	0	0	17	50	115	71	0
000639	2014	0.0130377645	0.26746556	-0.418922	-0.193207	C13	21.3436	0.344343	0.063182	0.096365	0	9	33.33	0	0.3684	0	0	21	29	108	68	0
000639	2015	0.92519075	0.22718483	-0.458608	-0.219088	C13	21.2786	0.219564	0.083949	0.107567	0	9	33.33	0	0.3864	0	0	13	27	105	68	0
000639	2016	0.49224943	0.23874545	-2.0592	-1.62874	C13	22.8439	0.695448	0.015438	0.059934	0	9	33.33	0	0.8566	0	0	11	19	83	52	0
000639	2017	0.7277369	0.23547328	0.689973	0.17307	C13	22.7654	0.64059	0.051379	0.151939	0	9	33.33	0.1595	0.8577	0	0	12	39	82	52	0
000639	2018	0.7172603	0.23060045	-0.681388	-0.650717	C13	23.0534	0.51104	0.051762	0.107068	0	9	33.33	0.3803	1.0535	0	0	19	51	96	60	0
000639	2019	0.92272705	0.22986579	-0.271601	-0.11486	C13	22.8201	0.496239	-0.118306	-0.212784	0	9	33.33	0.3804	1.1061	1	1	27	63	118	77	0
000639	2020	0.71330035	0.21463647	-0.449681	-0.574669	C13	22.7676	0.444163	0.043984	0.085683	0	9	33.33	0.0002	1.1061	0	1	19	44	117	77	0
000639	2021	0.49702832	0.24552917	-0.187392	-0.339128	C13	22.7663	0.422144	0.029098	0.048576	0	8	37.5	0.0002	1.1061	0	1	6	10	121	79	0
000639	2022	0.51643354	0.22794273	-1.32033	-0.888045	C13	22.6799	0.446345	-0.10555	-0.186128	0	9	33.33	0.0002	1.1771	0	1	0	0	120	79	0
000652	2012	0.59133685	0.047087222	0.565768	0.260869	F51	23.5253	0.830865	0.002155	-0.097955	1	9	33.33	0.0063	0.064	0	0	0	0	69	43	0
000652	2014	0.27314186	0.033329498	-1.08038	-0.538635	F51	23.8794	0.852878	0.025687	0.104955	1	9	33.33	0.0061	0.153	0	0	0	0	87	55	0
000652	2015	0.65383226	0.026919538	-0.425133	-0.352661	F51	24.0757	0.86348	0.011107	0.081276	1	9	33.33	0.0061	0.1617	0	0	0	0	106	69	0
000652	2016	0.40148348	0.02429958	-2.18507	-0.884202	F51	24.1913	0.864875	0.013341	0.076824	1	9	33.33	0.0061	0.1443	0	1	0	0	79	50	0
000652	2017	0.64419377	0.017665783	-0.443762	-0.304742	F51	24.214	0.852533	0.01663	0.078809	1	8	37.5	0.0061	0.1367	1	1	0	0	91	59	0
000652	2018	0.57003796	0.01671598	-0.732034	-0.483053	F51	24.2676	0.850991	0.012982	0.077123	1	9	33.33	0.0095	0.1371	1	1	0	0	102	64	0
000652	2019	0.46595883	0.057498083	-1.1623	-0.798122	F51	24.2565	0.82546	0.009686	0.065655	1	5	60	0.0061	0.1343	1	1	0	0	74	47	1
000652	2020	0.78727704	0.040643584	-2.10972	-1.86074	F51	24.2382	0.82049	0.002464	0.040287	1	7	42.86	0.0028	0.1264	0	1	0	0	79	50	0
000652	2021	0.4147408	0.012878335	-0.728771	-0.134154	F51	24.3411	0.827947	0.004243	0.045157	1	9	33.33	0.0028	0.1416	1	1	1	1	101	65	1
000652	2022	0.61726207	0.039643295	-0.297217	-0.401459	F51	24.4135	0.835785	0.004298	0.032341	0	9	33.33	0.0007	0.1361	1	1	0	0	105	68	1
000655	2011	0.5293773	0.16113819	-0.136017	-0.166694	B08	21.7995	0.11365	0.169579	0.192073	1	9	33.33	0	0.051	1	0	13	21	75	47	0
000655	2012	0.84749067	0.16793288	-1.00656	-1.32906	B08	21.928	0.15671	0.063293	0.075399	1	9	33.33	0	0.0447	1	0	14	25	67	41	0
000655	2013	0.7218586	0.19296354	-0.49088	-0.506613	B08	22.0028	0.155839	0.073408	0.086868	1	8	37.5	0	0.0334	1	0	8	17	72	43	1
000655	2014	0.4709506	0.24445811	-0.348955	-0.377635	B08	22.0227	0.129441	0.058642	0.066096	1	9	33.33	0	0.0378	0	0	9	20	85	53	0
000655	2015	0.71165335	0.24864866	0.232917	0.08696	B08	21.9558	0.068619	0.00153	0.003294	1	7	42.86	0	0.044	0	0	11	16	84	54	0
000655	2016	0.5988239	0.19001938	-0.636218	-0.303476	B08	21.8228	0.125634	-0.189673	-0.215589	1	9	33.33	0	0.0395	0	0	3	4	115	75	1
000655	2017	0.8005021	0.16607639	-0.674495	-0.78735	B08	21.701	0.13236	-0.120466	-0.137853	1	9	33.33	0	0.0399	0	0	0	0	114	75	1
000655	2019	0.9192028	0.19260648	-0.379658	-0.328557	B08	21.7841	0.103187	0.062601	0.069683	1	9	33.33	0	0.0437	0	0	0	0	102	65	1
000655	2021	0.7460333	0.18553929	-1.12017	-0.928792	B08	21.9434	0.137763	0.041847	0.04425	1	9	33.33	0	0.0656	0	0	1	5	81	52	0
000655	2022	0.7548227	0.18550831	-0.183846	-0.172411	B08	21.9843	0.120945	0.058824	0.066207	1	9	33.33	0	0.0567	0	0	3	4	79	51	0
000656	2013	0.29283306	0.036264524	-0.236461	-0.557638	K70	24.8568	0.840893	0.015166	0.125325	0	9	33.33	18.6055	1.6948	0	0	8	11	115	71	1
000656	2014	0.84122765	0.055761147	-0.753428	-0.693287	K70	25.1308	0.839565	0.010516	0.086219	0	8	37.5	15.8374	1.5905	0	0	26	39	99	61	0
000656	2015	0.7065682	0.03042614	-0.756607	-1.04338	K70	25.2829	0.83948	0.012911	0.098565	0	8	37.5	13.0691	0.9156	0	0	31	60	112	73	0
000656	2016	0.5993191	0.040901635	-1.50292	-1.26166	K70	25.4169	0.793754	0.016388	0.069741	0	9	33.33	1.5572	1.6629	1	0	22	38	90	57	0
000656	2017	0.77075994	0.045512527	-0.512154	-0.635841	K70	25.7818	0.857869	0.014523	0.101401	0	9	33.33	1.1543	1.9353	1	0	5	9	89	57	0
000656	2018	0.6573464	0.0382927	-0.225813	-0.103794	K70	26.1644	0.836295	0.017428	0.167635	0	9	33.33	1.2202	2.2042	1	0	15	30	89	57	0
000656	2019	0.7146577	0.045977447	-0.429891	-0.401965	K70	26.4966	0.837841	0.019766	0.207396	0	9	33.33	1.2771	2.2095	0	0	9	14	107	68	1
000656	2020	0.54803675	0.03849864	-0.036282	-0.066182	K70	26.6665	0.807171	0.02546	0.190402	0	8	37.5	1.1329	2.1451	0	0	9	15	85	54	0
000656	2021	0.7431063	0.04028609	0.197086	0.032828	K70	26.6404	0.790683	0.01801	0.092518	0	9	33.33	0.4653	2.6534	0	0	20	42	84	53	0
000656	2022	0.6089797	0.03942602	-0.316331	-0.3046	K70	26.4255	0.870178	-0.079105	-1.71822	0	9	33.33	0.5032	2.4456	0	0	31	100	92	60	0
000657	2015	0.3279316	0.21212727	0.962195	1.11464	C32	22.6446	0.49342	-0.077324	-0.174536	1	9	33.33	0	0.05	0	0	1	1	84	54	0
000657	2016	0.7383072	0.19924143	-0.24851	-0.522446	C32	22.6519	0.478328	0.007778	0.004372	1	9	33.33	0	0.0464	0	0	4	8	91	58	0
000657	2017	0.67532885	0.18236755	-1.19147	-0.776952	C32	22.727	0.494335	0.024439	0.040379	1	9	33.33	0	0.0502	0	0	3	5	118	77	0
000657	2018	0.31794083	0.21713395	-0.744644	-0.729493	C32	22.7297	0.492383	0.02733	0.042697	1	7	42.86	0	0.0566	0	0	5	5	119	77	0
000657	2019	0.8544546	0.19070615	-0.622065	-0.326374	C32	22.7133	0.471075	0.027237	0.037328	1	7	42.86	0	0.0771	0	0	0	0	110	71	0
000657	2020	0.5465788	0.20955354	0.060679	-0.114178	C32	22.9428	0.463029	0.032216	0.051394	1	7	42.86	0	0.172	0	0	3	3	109	71	0
000657	2021	0.691189	0.20937155	-0.865154	-0.772867	C32	23.0075	0.426148	0.065041	0.10739	1	7	42.86	0.2498	0.0963	0	0	2	3	118	76	0
000657	2022	0.6701908	0.23351865	-0.497481	-0.441014	C32	23.1811	0.475811	0.056564	0.099226	0	7	42.86	0.2439	0.1279	0	0	0	0	120	79	0
000659	2011	0.16173042	0.013507883	-0.438233	-0.206073	C29	22.509	0.505273	0.012263	0.019592	0	9	33.33	0	0.2728	0	1	2	4	74	46	0
000659	2012	0.43233615	0.5803427	-0.964559	-0.427704	C29	22.5055	0.551759	-0.034256	-0.085618	0	9	33.33	0	0.2156	0	1	2	2	105	67	1
000659	2013	0.26833844	0.02207182	-1.6442	-1.11291	C29	22.2393	0.753524	-0.2606	-1.02997	0	9	33.33	0	0.1569	0	1	2	3	118	74	0
000659	2018	0.44103336	0.10215531	0.068342	0.158314	C29	21.6328	0.755776	0.008143	0.032758	0	9	33.33	0	1.3802	0	0	0	0	119	77	1
000659	2020	0.92450446	0.24365027	-1.34836	-0.989163	C29	21.511	0.780001	-0.082082	-0.317624	0	9	33.33	0	1.0115	0	0	0	0	115	75	0
000659	2021	0.36544222	0.08114209	-0.280864	-0.142624	C29	21.564	0.784444	0.010535	0.044442	0	8	37.5	0	0.8351	0	0	0	0	119	77	0
000659	2022	0.68361664	0.08301325	-0.879023	-0.96408	C29	21.4806	0.850107	-0.087775	-0.462766	0	9	33.33	0	0.86	0	0	0	0	118	77	0
000661	2011	0.6401433	0.23599946	0.385745	0.455541	C27	21.4453	0.540351	0.080082	0.174035	1	9	33.33	0.0022	0.4496	1	0	5	7	72	46	0
000661	2012	0.7073936	0.190608	-0.003387	0.224144	C27	21.5624	0.436626	0.173536	0.32262	1	9	33.33	0.0029	0.4955	1	0	14	23	83	53	0
000661	2013	0.4323859	0.2351404	-0.099562	-0.00136	C27	21.7545	0.39257	0.15011	0.23802	1	9	33.33	0.0029	0.431	1	0	11	20	81	50	0
000661	2014	0.54998016	0.2935269	0.571802	0.119032	C27	21.8702	0.350592	0.141091	0.217894	1	9	33.33	0.0029	0.4565	0	0	9	16	108	68	0
000661	2015	0.72887665	0.3119657	0.160472	0.221399	C27	22.0623	0.361767	0.141134	0.216251	1	9	33.33	0.0695	0.3586	0	0	15	38	87	57	0
000661	2016	0.47034806	0.3056544	-0.199656	-0.180309	C27	22.5484	0.282593	0.109119	0.124326	1	9	33.33	0.0833	0.2777	0	0	13	20	72	45	0
000661	2017	0.44581673	0.2903562	-0.188159	-0.058198	C27	22.7182	0.29261	0.126181	0.149564	1	9	33.33	0.1023	0.3533	0	0	12	22	71	45	0
000661	2018	0.47842172	0.2728744	0.424988	0.331999	C27	22.9654	0.327952	0.155403	0.190082	1	8	37.5	0.0583	0.3256	0	0	18	39	59	35	0
000661	2019	0.29497212	0.29562902	-0.349494	-0.128307	C27	23.2665	0.307654	0.184665	0.219561	1	8	37.5	0.0644	1.0441	0	0	41	111	40	28	0
000661	2020	0.3867017	0.31581086	0.217629	0.173775	C27	23.5473	0.268417	0.196363	0.278711	1	9	33.33	0.0671	0.933	0	0	44	114	66	41	0
000661	2021	0.48229653	0.3203456	0.348887	0.406108	C27	23.8375	0.234456	0.173099	0.257825	1	9	33.33	0.0657	0.792	0	0	39	122	87	56	1
000661	2022	0.57342434	0.3344156	0.375963	-0.232454	C27	23.9824	0.200591	0.161941	0.229372	1	9	33.33	0.0876	0.816	0	0	43	111	71	45	0
000665	2011	0.307635	0.22396623	-0.495605	-0.732349	C29	20.6895	0.685234	0.055822	0.100877	1	11	36.36	0.0014	0.6477	0	0	0	2	104	67	0
000665	2012	0.44533083	0.19995937	0.217145	0.174162	R86	21.8992	0.340707	0.055524	0.084217	1	11	36.36	0.0017	1.8806	0	0	10	17	22	15	0
000665	2013	0.63015234	0.23751889	-0.708277	-0.880272	R86	21.9213	0.299572	0.055501	0.079239	1	11	36.36	0.0011	1.8806	0	0	3	3	42	23	0
000665	2014	0.12267846	0.2391033	-0.315346	-0.292434	R86	22.7402	0.331647	0.032586	0.048783	1	11	36.36	0	2.9427	1	0	6	6	115	73	0
000665	2015	0.6551985	0.27447188	0.722983	0.641631	R86	22.7521	0.296669	0.048861	0.069567	1	11	36.36	0	2.9445	1	0	1	2	87	57	1
000665	2016	0.45454404	0.24942608	-1.12316	-0.845634	R86	22.8175	0.286639	0.036852	0.054178	1	11	36.36	0	2.9445	0	0	2	2	90	57	1
000665	2017	0.56276304	0.2868385	0.396288	0.119426	R86	22.9703	0.352956	0.035034	0.057181	1	10	40	0.0112	2.9445	0	0	0	0	91	59	0
000665	2018	0.40436864	0.2799379	0.165075	0.059077	R86	23.1352	0.402302	0.01864	0.028713	1	10	40	0.0112	2.9445	0	0	4	9	98	62	0
000665	2019	0.81475824	0.2429075	-0.364462	-0.226023	R86	23.1968	0.420399	0.010231	0.015173	1	9	44.44	0.0076	2.9457	0	0	5	6	102	65	0
000665	2020	0.52271336	0.23193909	-1.38568	-0.775282	R86	23.1806	0.463561	-0.057422	-0.11226	1	10	40	0.0074	2.943	0	0	1	2	115	75	0
000665	2021	0.54826194	0.21003743	-2.58855	-1.09577	R86	23.1939	0.49367	-0.037249	-0.075987	1	11	36.36	0.006	2.9429	0	0	0	0	121	79	1
000665	2022	0.73220587	0.23644808	0.063176	-0.50586	R86	23.187	0.485551	-0.050103	-0.100544	0	11	36.36	0.0042	2.849	0	0	1	1	106	69	0
000666	2011	0.37055126	0.056788582	0.181377	0.052176	C35	23.2859	0.558105	0.089744	0.144419	1	9	44.44	0.0035	0.9613	0	0	0	2	84	54	0
000666	2012	0.60854346	0.07501106	-0.941696	-0.442848	C35	23.4676	0.481236	0.088863	0.091499	1	9	44.44	0.0472	0.3893	0	0	5	6	74	46	0
000666	2013	0.6591933	0.060264394	-0.677312	-0.116816	C35	23.6605	0.459259	0.094423	0.115716	1	8	37.5	0.0472	1.1703	0	0	6	22	89	56	1
000666	2014	0.43628803	0.080850534	-0.272498	-0.334534	C35	23.7827	0.436092	0.09395	0.096914	1	8	37.5	0.0472	0.9923	0	0	4	14	79	49	0
000666	2015	0.5560254	0.06460011	-0.587094	-0.54244	C35	24.0578	0.509859	0.070757	0.075526	1	8	37.5	0.0415	0.9798	0	0	3	9	84	54	0
000666	2016	0.61493427	0.09941461	0.086523	0.150889	C35	24.2877	0.550833	0.06232	0.081005	1	8	37.5	0.0415	0.9361	0	0	7	12	87	56	0
000666	2017	0.5504028	0.09688289	-0.153967	-0.084559	C35	24.3277	0.461464	0.08009	0.157205	1	8	37.5	0.0415	0.9354	0	0	8	19	89	57	0
000668	2011	0.74092263	0.16819277	-0.857574	-0.449345	K70	20.6628	0.213661	0.004362	0.004999	0	12	33.33	0.0042	0.1787	0	0	0	0	117	76	0
000668	2012	0.7049829	0.14318094	-0.462532	0.169812	K70	20.8325	0.333519	0.004151	0.002642	0	11	36.36	0.0042	0.1533	0	0	0	0	117	75	0
000668	2014	0.58634555	0.12245996	0.609764	0.58289	K70	21.2463	0.585729	-0.027734	-0.074014	0	7	42.86	0	0.2525	0	0	1	1	114	72	0
000668	2016	0.4418185	0.20021506	0.302757	0.344739	K70	21.4295	0.663022	-0.020873	-0.067743	0	7	42.86	0	0.2217	0	0	0	0	120	78	0
000668	2018	0.67212504	0.18027027	-1.66063	-0.975132	K70	21.7597	0.659968	0.003906	0.010398	0	7	42.86	0	0.2701	0	0	0	0	116	74	0
000668	2019	0.87383884	0.14466166	-0.477021	-0.60546	K70	21.7215	0.594564	0.015547	0.037609	0	7	42.86	0	0.0984	0	0	0	0	115	74	0
000668	2020	0.71876436	0.16098668	-2.72115	-0.736376	K70	21.6862	0.602217	-0.00889	-0.024552	0	7	42.86	0	0.2154	0	0	0	0	115	75	0
000668	2021	0.39226142	0.18263786	0.589879	0.671985	K70	22.0704	0.516526	0.072691	0.199712	0	7	42.86	0	0.2443	0	0	0	0	116	76	0
000668	2022	0.79406106	0.21438152	-0.567573	-0.039887	K70	21.5682	0.435911	-0.016398	-0.031136	0	7	42.86	0	0.1566	0	0	0	0	118	77	0
000670	2015	0.81058115	0.090529874	-0.449	0.008634	C39	20.353	0.22105	-0.019428	-0.021412	0	9	33.33	0.2698	0.6331	1	0	0	0	28	19	0
000670	2017	0.95225924	0.07879945	-0.476886	-0.529355	C39	19.9178	0.183631	-0.695064	-0.866437	0	9	33.33	0.2698	0.4796	0	0	2	4	120	79	1
000672	2015	0.7895288	0.2588169	2.02286	1.51849	C30	22.2662	0.601407	0.012842	0.035197	0	9	33.33	0.0157	1.5297	1	0	0	0	100	65	0
000672	2016	0.7791035	0.27949193	-1.01051	-1.16491	C30	22.4834	0.724193	0.02392	0.099007	0	9	33.33	0.012	1.1326	1	0	4	6	106	68	0
000672	2017	0.7779239	0.27398756	-1.20507	-0.71622	C30	22.513	0.607327	0.128234	0.352839	0	9	33.33	0	0.9777	1	0	6	16	119	78	0
000672	2018	0.6776231	0.21388783	-1.0392	-0.190993	C30	22.6695	0.490646	0.212355	0.426168	0	9	33.33	0	0.9755	1	0	4	7	116	74	0
000672	2019	0.6255108	0.23520395	-0.903935	-0.651948	C30	23.0157	0.41616	0.240228	0.429381	0	9	33.33	0	0.9833	1	0	2	2	117	76	0
000672	2020	0.73687065	0.25701162	-0.106417	-0.311547	C30	23.1484	0.366158	0.181066	0.29898	0	9	33.33	0	1.0224	1	0	9	13	101	65	1
000672	2021	0.5605568	0.25230584	-0.132386	-0.034518	C30	23.4396	0.402857	0.149005	0.262521	0	9	33.33	0	0.9457	1	0	7	18	106	68	0
000672	2022	0.78743553	0.22941792	0.075941	0.097401	C30	23.5105	0.433459	0.059081	0.112775	0	9	33.33	0	0.8844	1	0	17	36	118	77	0
000677	2011	0.33851108	0.1427021	0.014709	-0.223862	C28	22.4975	1.13642	-0.193188	0	1	8	37.5	0.0117	1.625	1	0	17	28	116	75	1
000677	2013	0.428919	0.13004453	0.086851	0.031262	C28	21.9257	0.843264	-0.090605	-0.500439	1	9	33.33	0	0.5475	1	0	1	1	111	69	0
000677	2016	0.45316458	0.1204777	0.471651	0.133415	C28	20.5541	0.238342	0.019264	0.016713	0	9	33.33	0	0.5853	0	0	0	0	70	43	0
000677	2018	0.577124	0.12569734	-0.550826	-0.764378	C28	20.5871	0.246866	0.007338	0.004861	0	9	33.33	0	0.5425	0	0	0	0	55	33	0
000677	2019	0.765729	0.13625701	-0.676591	-0.932175	C28	20.5768	0.218258	0.020816	0.025366	0	6	50	0	0.5456	0	0	0	0	89	58	0
000677	2020	0.6625839	0.15537007	0.083114	0.803274	C28	20.5808	0.202091	0.019278	0.022751	0	9	33.33	0	0.5361	0	0	0	0	88	57	0
000677	2021	0.3638254	0.14050688	0.518646	0.809449	C28	20.7858	0.207755	0.145655	0.212987	0	9	33.33	0	0.6471	0	0	0	0	116	76	0
000677	2022	0.79631007	0.14867191	0.18408	0.005686	C28	20.8782	0.189322	0.088334	0.119467	0	9	33.33	0	0.5266	0	0	0	0	113	74	0
000678	2011	0.3720195	0.1579699	-0.377848	-0.421319	C34	20.7684	0.497509	0.024702	0.049025	1	9	33.33	0.0012	0.0576	1	0	0	0	92	60	0
000678	2012	0.8946936	0.16897762	-0.572281	-0.414467	C34	21.0002	0.597451	0.004225	0.009211	1	9	33.33	0.0012	0.0609	1	0	0	3	110	70	0
000678	2013	0.4724648	0.20352004	-0.678145	-0.392022	C34	21.4905	0.49023	0.001924	0.002965	1	9	33.33	0.0009	0.6701	1	0	0	0	76	47	1
000678	2014	0.50331086	0.20306334	-0.912996	-0.634166	C34	21.5306	0.509652	0.003434	0.005956	1	9	33.33	0.0011	0.7704	1	0	0	0	115	73	0
000678	2015	0.41678056	0.17401668	-0.407517	-0.656795	C34	21.5778	0.554425	-0.031519	-0.080248	1	9	33.33	0	0.76	1	0	1	1	112	73	0
000678	2016	0.47170234	0.19443555	-0.694477	-0.901919	C34	21.6704	0.499855	0.006442	0.009521	1	9	33.33	0	0.9674	1	0	0	0	115	75	0
000678	2017	0.917276	0.18212222	-0.518885	-0.083414	C34	21.7535	0.527887	0.005076	0.009249	1	9	33.33	0	0.9474	0	0	2	2	118	77	0
000678	2018	0.67918545	0.17308731	-0.730896	-0.707381	C34	21.737	0.543568	-0.020328	-0.050373	0	9	33.33	0	0.9195	0	0	0	0	116	74	0
000678	2019	0.12969163	0.18267383	-0.559768	-0.633547	C34	21.7147	0.529874	0.004918	0.010225	0	9	33.33	0	0.9177	0	0	0	0	116	75	0
000678	2020	0.9803463	0.1697739	0.987524	0.501755	C34	21.6775	0.556464	-0.036018	-0.083723	0	9	33.33	0	0.8397	0	0	0	0	117	77	0
000678	2021	0.5601489	0.24937427	0.124662	0.198147	C34	21.621	0.552536	-0.019901	-0.047913	0	9	33.33	0	0.9112	0	0	0	0	120	78	1
000678	2022	0.6964682	0.21432003	-1.1775	-0.185196	C34	21.5985	0.59718	-0.053039	-0.142782	0	9	33.33	0	0.8318	0	0	0	0	118	77	0
000679	2011	0.6293306	0.099398926	-3.17033	-1.58018	F52	22.9603	0.823216	0.026199	0.137014	0	7	42.86	0.0216	0.1304	0	0	8	13	98	63	0
000679	2012	0.65504104	0.23372741	-0.690604	-0.587101	F52	22.9869	0.798468	0.022015	0.108013	0	6	50	0.0216	0.371	0	0	1	1	84	54	0
000679	2013	0.5704413	0.15234877	-0.884053	-0.538577	F52	22.971	0.779629	0.024616	0.107534	0	6	50	0.0216	0.3468	0	0	4	7	118	74	0
000679	2014	0.70436436	0.12973922	-0.968851	-0.61896	F52	22.9095	0.765699	0.01245	0.038442	0	6	50	0.0216	0.288	0	0	5	6	93	59	0
000679	2016	0.44373032	0.16895716	-1.27283	-0.849056	F52	22.6608	0.773267	0.00425	0.09612	0	7	42.86	0.0216	0.1112	0	0	0	0	119	77	0
000679	2018	0.57710963	0.14401272	-1.53148	-1.30517	F52	22.4438	0.815167	-0.077292	-0.443171	0	7	42.86	0.0185	0.222	0	0	5	11	118	76	0
000679	2019	0.58273584	0.13846539	-0.569251	-0.043309	F52	22.2289	0.850198	-0.076625	-0.534704	0	7	42.86	0.0185	0.1771	0	0	0	0	118	77	0
000679	2021	0.5222643	0.118798494	-0.556211	-0.262621	F52	20.762	0.634086	-0.284407	-0.514725	0	7	42.86	0	0.2277	0	0	0	0	120	78	0
000680	2011	0.6099885	0.14612408	-0.059666	0.01189	C35	23.3486	0.648312	0.039973	0.110898	1	9	33.33	0.0143	0.3526	0	0	27	51	103	66	0
000680	2012	0.73330885	0.11968881	0.344703	0.296444	C35	23.3115	0.630917	0.001732	0.007294	1	9	33.33	0.0153	0.1052	0	0	18	31	116	74	0
000680	2013	0.6751313	0.1327635	-0.178703	0.022373	C35	23.2554	0.62131	-0.030975	-0.077055	1	9	33.33	0.0139	0.0692	0	0	20	38	117	73	0
000680	2014	0.6275602	0.10768526	-1.23244	-1.26407	C35	23.1401	0.597773	-0.002488	0.011398	1	9	33.33	0.0106	0.0637	0	0	2	5	88	56	0
000680	2015	0.901257	0.114612296	-0.684569	-0.614947	C35	22.9639	0.628449	-0.103007	-0.275334	1	9	33.33	0.0054	0.1709	0	0	4	7	116	77	0
000680	2016	0.6898244	0.11515219	-0.991128	-0.850125	C35	22.9492	0.620766	0.001905	0.013468	1	9	33.33	0.0052	0.1586	0	0	0	0	115	75	0
000680	2017	0.5292265	0.13508938	-0.751315	-0.461752	C35	22.981	0.621864	0.006497	0.019285	1	9	33.33	0.0076	0.1727	0	0	0	0	118	77	0
000680	2018	0.5880954	0.12836437	-1.68645	-0.450712	C35	22.961	0.608086	0.009073	0.02388	1	9	33.33	0.0047	0.1406	0	0	0	0	118	76	0
000680	2019	0.54025626	0.12331335	-1.26941	-0.337727	C35	22.9128	0.584022	0.006933	0.016629	1	9	33.33	0.0047	0.1416	0	0	0	0	107	68	0
000680	2020	0.5439436	0.113580965	-2.12544	-0.906232	C35	22.9957	0.606005	0.010847	0.028709	1	9	33.33	0.004	0.1185	0	0	0	0	110	72	0
000680	2021	0.58318555	0.105047084	0.372447	0.307186	C35	23.0978	0.562697	0.019629	0.047776	1	9	33.33	0.1804	0.7123	0	0	0	0	87	56	0
000680	2022	0.3754703	0.11125144	-0.639211	-0.4095	C35	23.1676	0.550523	0.055217	0.129139	0	7	42.86	0.1339	0.7239	0	0	0	0	119	78	0
000681	2016	0.43887836	0.08964311	0.019572	0.285933	R87	21.9827	0.337898	0.065433	0.093461	0	8	37.5	7.1031	2.9428	0	0	7	16	47	31	1
000681	2017	0.80746174	0.10905939	-0.045102	0.13368	R87	22.1341	0.364926	0.076246	0.11305	0	8	37.5	7.1031	2.6431	0	0	11	31	120	79	0
000681	2018	0.7828066	0.09721092	0.062625	0.01999	R87	22.1655	0.312123	0.079255	0.111141	0	8	37.5	7.1032	2.6416	0	0	9	16	119	77	0
000681	2019	0.6558744	0.09675713	1.85807	1.15704	R87	22.1384	0.253447	0.052818	0.071265	0	8	37.5	6.5329	2.5936	0	0	14	22	114	73	0
000681	2020	0.650679	0.10041547	-0.811194	-0.338427	R87	22.1192	0.215325	0.035234	0.044715	0	8	37.5	17.8682	2.4609	0	0	33	85	116	76	0
000681	2021	0.59107906	0.09771236	-0.143715	-0.460084	R87	22.0981	0.174475	0.039124	0.046906	0	8	37.5	17.8682	2.4299	0	0	25	38	120	78	0
000681	2022	0.6710241	0.121349	0.263165	0.784303	R87	22.0831	0.133572	0.025595	0.029415	0	6	33.33	4.4862	1.9889	0	0	13	37	120	79	0
000683	2011	0.80385107	0.08082588	-0.281691	-0.339841	C26	22.5173	0.456107	0.063682	0.072846	0	9	44.44	0	0.0826	0	0	2	3	99	64	0
000683	2012	0.6546217	0.0914576	-0.040743	0.165201	C26	23.0225	0.578615	0.029794	0.043365	0	9	44.44	0	0.1576	0	0	8	9	69	43	0
000683	2013	0.7278618	0.12933287	-0.042875	-0.286867	C26	23.1876	0.643807	0.003456	0.011239	0	9	33.33	0	0.0881	0	0	4	4	73	44	0
000683	2014	0.38577253	0.16459651	-1.09347	-0.579758	C26	23.6952	0.562241	0.014168	0.034406	0	9	33.33	0.0002	0.2149	0	0	4	4	80	50	0
000683	2015	0.7860164	0.114572085	0.766902	0.489353	C26	23.6876	0.57365	0.005403	0.009374	0	9	33.33	0.0002	0.4439	0	0	2	2	106	69	0
000683	2016	0.4752552	0.15785848	-0.178645	-0.136797	C26	23.8249	0.56106	-0.028498	-0.063113	0	9	33.33	0.0003	0.3686	0	0	1	3	92	59	0
000683	2017	0.73890597	0.116182745	-0.888899	-0.700316	C26	23.8161	0.522167	0.042626	0.080789	0	9	33.33	0.5529	0.3713	0	0	1	1	100	65	0
000683	2018	0.50773644	0.12263114	-0.209526	-0.524732	C26	23.8851	0.502393	0.069386	0.132644	0	12	25	0.6005	0.2574	0	0	1	1	116	74	0
000683	2019	0.7652592	0.13159165	-0.963928	-0.318852	C26	23.8811	0.483047	0.037116	0.066004	0	12	33.33	0.6085	0.414	0	0	3	5	59	36	0
000683	2020	0.8214782	0.14579016	-2.33316	-0.97468	C26	23.8698	0.479072	0.005436	0.006658	0	12	33.33	0.4171	0.313	0	0	5	8	113	73	0
000683	2021	0.72422403	0.1380518	-0.144263	-0.344797	C26	23.9905	0.348293	0.216708	0.323116	0	12	33.33	0.4157	0.3066	0	0	1	1	119	77	0
000683	2022	0.6620693	0.13164017	-0.36154	-0.273033	C26	24.1199	0.440122	0.106828	0.212258	0	12	33.33	0.4142	0.2346	0	0	3	6	117	76	0
000685	2011	0.750869	0.038070157	-0.822462	-0.413053	D46	22.8015	0.284319	0.136861	0.193387	1	8	50	0	0.1767	0	0	2	4	118	77	1
000685	2012	0.6223868	0.05990049	-0.36189	-0.591997	D46	22.757	0.203434	0.048154	0.060662	1	9	33.33	0	0.1767	0	0	2	3	109	69	0
000685	2013	0.47572532	0.0658422	-0.054674	-0.058164	D46	22.828	0.197314	0.074327	0.09302	1	8	37.5	0	0.1767	0	0	1	1	108	66	0
000685	2014	0.41129503	0.06027804	-0.349044	-0.404374	D46	23.0214	0.232986	0.077972	0.100074	1	9	33.33	0	0.3372	0	0	2	2	113	71	0
000685	2015	0.8365843	0.06672641	-0.372119	-0.338555	D46	23.3439	0.196852	0.110591	0.136574	1	9	33.33	0	0.339	0	0	0	0	112	73	0
000685	2016	0.5001162	0.061656404	-0.759575	-0.374831	D46	23.4352	0.236022	0.066386	0.084965	1	8	37.5	0	0.3314	0	0	6	10	111	71	0
000685	2017	0.54673946	0.126478	0.015992	0.23699	D46	23.486	0.227687	0.069474	0.088693	1	9	33.33	0	0.3308	0	0	7	8	89	57	0
000685	2018	0.79968184	0.11006077	-0.934497	-1.20078	D46	23.5649	0.265539	0.042222	0.055899	1	9	33.33	0	0.3308	0	0	5	7	111	71	1
000685	2019	0.3827013	0.18908373	-0.237629	-0.370987	D46	23.6747	0.29566	0.055975	0.079679	1	8	37.5	0	0.347	0	0	1	1	111	72	0
000685	2020	0.6575896	0.1393145	-0.336262	-0.198444	D46	23.7625	0.311107	0.064594	0.097672	1	8	37.5	0	0.3389	0	0	3	3	114	74	0
000685	2021	0.7549803	0.1679482	1.28954	0.379096	D46	23.8364	0.313185	0.064725	0.096794	1	8	50	0	0.3339	1	0	2	2	116	76	0
000685	2022	0.70126176	0.15499799	0.108234	0.184972	D46	23.9617	0.374046	0.041122	0.0684	0	8	50	0	0.2561	0	0	0	0	114	75	0
000688	2016	0.66334164	0.106503375	-1.17857	-0.515964	B09	21.3948	0.094674	0.11892	0.133946	0	9	33.33	0	0.8424	0	0	2	5	114	74	0
000688	2018	0.6033146	0.1211288	0.918638	0.521065	B09	21.6879	0.10764	0.153672	0.172983	0	7	42.86	0	0.8536	0	0	5	7	91	59	0
000688	2019	0.63089114	0.12329683	-0.180405	-0.203481	B09	21.7036	0.200244	0.064103	0.080153	0	7	42.86	0	0.848	0	0	2	2	110	71	0
000688	2020	0.3409369	0.06407849	2.68761	1.65913	B09	21.9953	0.32235	0.041242	0.06086	0	9	33.33	0	0.998	0	0	0	0	108	70	0
000688	2021	0.53475827	0.06288072	0.26641	0.415209	B09	22.4222	0.451402	0.034352	0.079911	0	9	33.33	0	0.9246	0	0	0	0	101	65	1
000688	2022	0.6053216	0.08966002	-0.067798	0.146189	B09	22.7719	0.584008	0.020041	0.064954	0	8	37.5	0	0.8737	0	0	1	1	119	78	1
000690	2011	0.3732166	0.31044406	0.008715	-0.11287	D44	22.8175	0.5927	0.020941	0.051414	0	11	45.45	1.6671	0.0719	0	0	20	33	33	22	0
000690	2012	0.62857676	0.27632985	0.189407	0.202162	D44	22.978	0.59808	0.047343	0.117792	0	9	33.33	1.0777	0.1156	0	0	9	12	92	60	0
000690	2013	0.784372	0.23066816	-0.393466	-0.399432	D44	23.0081	0.533225	0.112719	0.241484	0	9	33.33	1.0777	0.0842	0	0	7	7	56	33	0
000690	2014	0.5768444	0.25862923	-1.03422	-0.823475	D44	22.9804	0.475295	0.106898	0.20373	0	9	33.33	1.0777	0.1048	0	0	8	14	33	22	0
000690	2015	0.7398844	0.26210415	-0.875604	-0.731294	D44	22.9955	0.478615	0.066414	0.12738	0	9	33.33	0.6467	0.2436	0	0	10	29	24	17	0
000690	2016	0.6162161	0.2921725	-0.970422	-1.2809	D44	23.4798	0.476761	0.042841	0.081899	0	9	33.33	0.5132	0.3776	0	0	2	2	59	36	1
000690	2017	0.83403814	0.2975687	0.638583	0.357129	D44	23.5791	0.512	0.00593	0.012157	0	9	33.33	5.6232	0.9988	0	0	6	14	121	80	1
000690	2018	0.63484854	0.29147288	-0.46897	-0.356693	D44	23.7956	0.589695	0.021409	0.052254	0	9	33.33	5.6232	1.0806	0	0	5	6	112	72	0
000690	2019	0.6853455	0.30048984	-0.759701	-0.66676	D44	23.667	0.499557	0.046516	0.092965	0	9	33.33	5.6232	1.0894	0	0	0	0	118	77	0
000690	2020	0.47894633	0.28831294	-0.491403	-0.457844	D44	23.6835	0.435297	0.094182	0.166801	0	9	33.33	4.3457	0.94	0	0	0	0	112	72	0
000690	2021	0.6936696	0.31180018	1.02007	0.901285	D44	23.7028	0.43223	0.041893	0.073785	0	9	33.33	0.0868	0.6188	0	0	1	1	112	72	0
000690	2022	0.6290927	0.24902467	-0.408069	-0.592863	D44	23.7238	0.438299	0.009115	0.016227	0	9	33.33	0.0868	0.6031	0	0	1	4	34	23	0
000703	2011	0.5355937	0.28486362	-0.134672	-0.164991	C28	23.8332	0.678552	0.112039	0.353155	0	9	33.33	0	0.1405	0	0	0	0	64	40	0
000703	2013	0.38731253	0.27353188	-0.564286	-0.255508	C28	23.8932	0.690292	0.021092	0.077952	0	9	33.33	0	0.0988	0	0	3	4	52	29	0
000703	2014	0.86959636	0.31506878	-0.377898	-0.293897	C28	24.0091	0.737606	-0.014831	-0.070132	0	9	33.33	0	0.0258	0	0	15	26	102	64	0
000703	2015	0.76770335	0.15553091	0.157505	0.303646	C28	23.9505	0.669643	0.006432	0.029526	0	9	33.33	0.6048	0.2302	1	0	4	4	71	45	0
000703	2016	0.5735702	0.31755215	-0.30032	-0.233823	C28	24.0387	0.52011	0.032274	0.07601	0	9	33.33	0.3658	0.3267	1	0	2	2	87	56	0
000703	2017	0.5309162	0.15295844	-0.322164	-0.258878	C28	24.2279	0.523542	0.055428	0.135551	0	9	33.33	1.186	0.3565	0	0	13	25	116	75	1
000703	2018	0.6233049	0.26874483	0.006765	-0.106844	C28	24.8113	0.626552	0.037626	0.110216	0	9	33.33	1.0415	0.3741	0	0	27	49	80	50	0
000703	2019	0.77173865	0.24705194	0.086345	-0.194187	C28	25.1686	0.659003	0.047174	0.137675	0	7	42.86	0.6528	0.3738	0	0	35	83	113	72	0
000703	2020	0.6567961	0.2150669	-0.214064	-0.248842	C28	25.2479	0.671666	0.041346	0.127965	0	9	33.33	0.6943	0.4288	1	0	38	87	108	70	0
000703	2021	0.7003392	0.23029108	-0.256628	-0.04243	C28	25.3824	0.687915	0.037502	0.131601	0	9	33.33	0.6972	0.391	1	0	38	79	119	77	1
000703	2022	0.59833884	0.24517862	0.095632	0.058985	C28	25.4415	0.708318	-0.008256	-0.042424	0	9	33.33	0.6972	0.3573	1	0	24	49	110	71	0
000705	2011	0.7382226	0.11653329	-0.415484	-0.306888	F51	20.9227	0.551046	0.027467	0.05839	1	9	33.33	0.0009	0.3438	1	0	2	5	79	51	0
000705	2012	0.7204712	0.1275603	-0.002353	-0.119044	F51	21.2254	0.328037	0.028642	0.043212	1	9	33.33	0.0485	0.729	1	0	0	1	89	57	0
000705	2013	0.6844563	0.1487868	-0.699218	-0.335867	F51	21.2793	0.324508	0.03773	0.055142	1	9	33.33	0.0485	0.4534	1	0	3	10	112	70	0
000705	2014	0.334917	0.108387575	-0.285502	-0.626714	F51	21.3125	0.321773	0.022641	0.032254	1	9	33.33	0.047	0.2909	1	0	4	13	81	51	0
000705	2015	0.76398176	0.12105456	-0.356389	-0.597417	F51	21.385	0.340293	0.019125	0.028629	1	9	33.33	0.0423	0.3405	1	0	9	22	85	55	0
000705	2016	0.4816987	0.13745028	-0.774711	-0.678058	F51	21.4249	0.348689	0.023178	0.035008	1	9	33.33	0.0423	0.333	1	0	5	15	87	56	0
000705	2017	0.7530373	0.10819564	-0.299761	-0.007208	F51	21.4417	0.322559	0.03069	0.044621	1	9	33.33	0.0258	0.2934	0	0	2	2	119	78	1
000705	2018	0.6134911	0.117592126	0.312293	0.069211	F51	21.4748	0.319304	0.033879	0.049818	1	9	33.33	0.0258	0.3175	0	0	7	11	90	58	0
000705	2019	0.45882514	0.10300779	-0.731885	-0.555044	F51	21.6744	0.338722	0.082699	0.125192	1	8	37.5	0.0258	0.3257	1	0	6	8	89	58	0
000705	2020	0.6006511	0.17188159	-0.398792	-0.236095	F51	21.717	0.347719	0.034374	0.051332	1	8	37.5	0.0198	0.2403	0	0	1	1	82	53	0
000705	2021	0.5202759	0.18385069	-0.762415	-0.238444	F51	21.8173	0.373192	0.026945	0.041699	1	8	37.5	0.012	0.2972	0	0	0	0	106	68	0
000705	2022	0.6612694	0.21515308	0.049582	-0.124618	F51	21.8954	0.397322	0.025349	0.040485	0	10	30	0.0599	0.1961	0	0	1	1	86	56	0
000707	2011	0.7148153	0.13193169	-0.992772	-0.66674	C26	22.806	0.742507	0.044009	0.171385	1	9	33.33	0.0003	0.0601	0	0	9	16	106	69	0
000707	2012	0.60142374	0.09573598	-0.351767	0.016282	C26	22.8562	0.745206	0.00102	0.004357	1	9	33.33	0.0003	0.1318	1	0	8	8	98	62	0
000707	2013	0.7474716	0.14648898	-0.533414	-0.353624	C26	22.9166	0.835018	-0.074586	-0.466586	1	9	33.33	0.0003	0.0876	1	0	4	5	77	48	0
000707	2014	0.5759282	0.1609717	0.061793	0.17419	C26	23.0304	0.853113	0.000333	0.00538	1	9	33.33	0.0003	0.1621	1	0	1	1	82	52	0
000707	2015	0.27370158	0.15060751	2.24249	1.13446	C26	23.1286	0.865886	0.001387	0.008231	1	9	33.33	0.0003	0.1716	1	0	1	1	116	77	0
000707	2016	0.55811507	0.11412752	-0.485776	-0.56941	C26	23.0842	0.911002	-0.058951	-0.705907	1	9	33.33	0.0003	0.08	1	0	0	0	93	60	0
000707	2017	0.5572818	0.118217416	-0.230511	-0.110655	C26	22.9889	0.951942	-0.078202	-1.98238	1	9	33.33	0.0003	0.2282	1	0	0	0	117	76	1
000708	2011	0.62273175	0.20201679	-0.703108	-0.280134	C31	22.2711	0.38333	0.124417	0.201756	1	11	36.36	0.0006	1.2037	0	1	13	23	68	42	1
000708	2012	0.5569184	0.2845943	-0.255038	0.023439	C31	22.1712	0.309464	0.051296	0.074284	1	11	36.36	0.0006	1.0905	0	1	29	65	61	37	0
000708	2013	0.63265634	0.29581225	-0.739377	-0.336946	C31	22.2277	0.302641	0.044796	0.064237	1	11	36.36	0.0006	1.0798	0	1	33	53	56	33	0
000708	2014	0.41890588	0.2963453	-0.553034	-0.361828	C31	22.3382	0.340129	0.053318	0.080801	1	9	33.33	0	1.005	0	1	23	45	58	34	0
000708	2015	0.38340354	0.32098457	1.40146	0.973377	C31	22.3598	0.319129	0.052631	0.077299	1	7	42.86	0	1.006	0	1	14	34	49	29	0
000708	2016	0.59464884	0.32389593	0.317712	0.322857	C31	22.4892	0.363229	0.050055	0.078608	1	9	33.33	0	1.0471	0	1	12	18	80	51	0
000708	2017	0.43250254	0.3321136	0.204769	0.369433	C31	22.6071	0.387679	0.060027	0.098032	1	9	33.33	0	1.1005	0	1	7	15	79	51	0
000708	2018	0.7034871	0.3491323	0.589512	0.328404	C31	22.7616	0.426451	0.066448	0.115853	1	9	33.33	0	1.0694	0	1	9	15	56	34	0
000708	2019	0.51922995	0.33523446	0.210964	0.005744	C31	25.008	0.651766	0.074244	0.213367	1	9	33.33	0	0.1971	0	1	8	12	67	42	0
000708	2020	0.7651904	0.3157371	-0.816613	-0.963477	C31	25.0728	0.633461	0.077841	0.212503	1	9	33.33	0	0.1971	0	1	5	9	58	35	0
000708	2021	0.13745128	0.23496635	-0.017628	-0.066137	C31	25.1645	0.61158	0.09379	0.242427	1	9	33.33	0	0.1932	0	1	24	52	66	41	1
000708	2022	0.65323615	0.27194533	-0.255593	-0.407115	C31	25.2316	0.598595	0.078318	0.195864	1	9	33.33	0	0.1927	0	1	18	46	61	37	0
000710	2011	0.27046543	0.7475826	-1.28349	-0.678366	C37	19.6883	0.65515	0.000778	0.004291	1	7	42.86	0	0.0248	0	0	0	0	90	58	0
000710	2012	0.92418873	0.7135251	0.519415	0.396595	C36	19.6474	0.63732	0.00065	0.003329	0	7	42.86	0	0.0785	0	0	0	0	81	51	0
000710	2013	0.5666879	0.73685026	-0.290882	-0.047983	C36	19.8319	0.704944	-0.015191	-0.053334	0	7	42.86	0	0.0223	0	0	2	2	88	55	0
000710	2014	0.4250588	0.8066651	0.180053	0.241898	C36	19.9155	0.708361	0.015232	0.052898	0	7	42.86	0	0.0382	0	0	0	1	93	59	0
000710	2015	0.6057187	0.2195872	-0.274563	-0.336318	C36	20.0279	0.764096	-0.026076	-0.110535	0	7	42.86	0	0.0812	0	0	0	0	109	72	0
000710	2017	0.32596987	0.15976778	-0.047054	0.005046	M74	21.3146	0.136147	0.135322	0.151474	0	9	33.33	21.5815	2.8962	0	0	0	0	97	62	0
000710	2019	0.19928539	0.09081733	-0.36613	-0.061799	M74	21.8446	0.23521	0.126147	0.167763	0	9	33.33	21.3937	2.9604	0	0	3	4	102	65	0
000710	2020	0.84839433	0.10677174	-0.404732	-0.022802	M74	21.9001	0.253246	0.063408	0.088202	0	9	33.33	21.3937	2.5601	0	0	6	15	114	74	0
000710	2021	0.61478746	0.13157116	-0.143161	-0.144022	M74	21.9816	0.282983	-0.031213	-0.044502	0	9	33.33	17.2906	2.4488	1	0	6	9	106	68	1
000710	2022	0.21715574	0.1392394	-0.009232	-0.198882	M74	21.8867	0.272281	-0.078807	-0.110707	0	9	33.33	16.4855	2.1692	1	0	5	11	119	78	0
000713	2011	0.5671598	0.19198067	-0.818654	-0.811465	A01	21.3332	0.377999	0.029695	0.048296	1	8	37.5	0.0011	0.1944	0	0	6	9	41	28	0
000713	2012	0.70735824	0.25831726	0.287837	-0.163354	A05	21.335	0.346557	0.037063	0.057196	1	8	37.5	0.0011	0.236	0	0	19	27	98	62	0
000713	2013	0.6992713	0.2748931	-0.106035	0.068128	A05	21.4156	0.353948	0.028267	0.043514	1	8	37.5	0.0011	0.1806	0	0	12	19	116	72	0
000713	2014	0.5301601	0.19074482	-0.334716	-0.337805	A05	21.3593	0.292397	0.032301	0.045613	1	5	40	0.0011	0.107	0	0	6	7	113	71	1
000713	2015	0.71381146	0.19104426	-0.58557	-0.436803	A05	21.3454	0.268832	0.016337	0.022344	1	5	60	0.0008	0.2718	0	0	1	1	99	64	0
000713	2016	0.64663094	0.24999371	-0.091196	0.054879	A05	21.4522	0.329399	0.010719	0.015406	1	5	60	0	0.3245	0	0	0	0	89	56	0
000713	2017	0.57502073	0.24384123	-0.189613	-0.229761	A05	21.5085	0.371378	0.006669	0.008719	1	5	60	0	0.105	0	0	0	0	100	65	0
000713	2018	0.6088862	0.27646634	-0.606467	-0.391491	A05	21.6163	0.335258	0.023488	0.033749	1	6	50	0	0.2117	0	0	0	0	116	74	1
000713	2019	0.7147896	0.28985134	-1.16098	-0.157043	A05	21.6805	0.328171	0.024405	0.033747	1	7	42.86	0	0.2028	0	0	0	0	108	69	0
000713	2020	0.52992827	0.2732982	-1.38022	-0.608516	A05	21.7003	0.332118	0.021396	0.029416	1	7	42.86	0	0.1816	0	0	0	0	108	70	0
000713	2021	0.9445914	0.27124014	0.335282	0.439137	A05	21.7215	0.284333	0.06864	0.097443	1	9	44.44	0	0.1594	0	0	0	0	113	73	1
000713	2022	0.58233666	0.2803805	0.741641	-0.116483	A05	21.7962	0.307714	0.01877	0.030569	0	8	50	0	0.0882	1	0	0	0	118	77	0
000715	2011	0.76429	0.1746767	-0.832961	-0.8217	F52	21.4185	0.448881	0.061982	0.112466	1	7	42.86	0.0127	0.2927	1	0	7	15	41	28	0
000715	2012	0.73614335	0.20689976	-0.170993	-0.51614	F52	21.4988	0.454237	0.046187	0.084627	1	8	37.5	0.0127	0.2315	1	0	19	32	81	51	0
000715	2013	0.56514627	0.21329787	-0.36624	-0.215138	F52	21.5125	0.422104	0.048435	0.083813	1	9	33.33	0.0127	0.4099	1	0	19	45	89	56	0
000715	2014	0.4316982	0.2729931	2.00027	0.719915	F52	21.5261	0.507915	0.0375	0.076206	1	9	33.33	0.0092	0.9073	1	0	13	28	91	57	1
000715	2016	0.58008057	0.21921806	-0.772084	-0.841455	F52	21.4785	0.429003	0.041665	0.072969	1	9	33.33	0	0.9232	1	0	2	6	90	57	0
000715	2018	0.7515048	0.1745389	-0.087557	-0.266255	F52	21.498	0.379362	0.041606	0.067037	1	9	33.33	0.0005	0.8054	1	0	1	2	77	49	0
000715	2019	0.5743939	0.17280461	-0.982377	-0.720233	F52	21.5532	0.355108	0.067296	0.104353	0	8	37.5	0.0016	0.7713	0	0	1	3	82	53	0
000715	2020	0.7456266	0.24277234	-1.30323	-0.587405	F52	21.5651	0.334903	0.041752	0.062891	0	9	33.33	0.001	0.7439	0	0	2	3	81	52	0
000715	2021	0.33402705	0.27804747	1.15787	0.326984	F52	21.6168	0.321261	0.055666	0.081984	0	9	33.33	0.001	0.7256	0	0	2	4	93	60	1
000715	2022	0.88325274	0.27292562	-1.86655	-0.984924	F52	21.6	0.277346	0.035687	0.049339	0	9	33.33	0.001	2.4022	1	0	1	2	86	56	0
000716	2014	0.38517442	0.123352304	-0.426281	-0.263178	C14	21.5685	0.222522	0.02654	0.03441	0	9	33.33	6.8916	0.372	1	0	9	16	115	73	0
000716	2015	0.61652654	0.07277845	1.03805	0.572928	C14	21.7617	0.384817	0.052781	0.085906	0	9	33.33	7.6196	0.3594	0	0	12	16	115	76	0
000716	2016	0.16770595	0.06754259	-0.713745	-0.765152	C14	21.8597	0.415167	0.008077	0.009392	0	9	33.33	7.5024	0.268	0	0	18	36	101	65	0
000716	2018	0.60937774	0.1556814	0.135897	-0.09744	C14	22.4096	0.476286	0.004483	0.021955	0	8	37.5	10.0827	0.4313	0	0	8	13	108	68	1
000716	2020	0.75374895	0.09378564	0.453916	0.002203	C14	22.3746	0.468068	0.000186	0.003342	0	9	33.33	8.5091	0.3401	0	0	1	1	114	74	1
000716	2021	0.32343128	0.103317	-1.25822	-0.75411	C14	22.352	0.477292	-0.021302	-0.041712	0	9	33.33	8.5174	0.3247	0	0	0	0	121	79	1
000716	2022	1.0000039	0.103317	-1.38237	-1.34245	C14	22.267	0.460487	-0.030906	-0.056721	0	8	37.5	4.7268	0.3247	0	0	0	0	114	75	1
000717	2011	0.5124043	0.19672388	-1.05996	-0.68096	C31	23.9163	0.807937	-0.046722	-0.243266	1	11	36.36	0.0009	0.0452	0	0	10	15	86	56	0
000717	2012	0.6627276	0.14538486	-1.27866	-0.676743	C31	23.7431	0.86673	-0.095256	-0.714758	1	11	36.36	0.0007	0.0331	0	0	7	13	113	73	0
000717	2014	0.47228944	0.12413532	-0.830037	-0.972014	C31	23.6448	0.841851	-0.074757	-0.472702	1	10	40	0	0.038	0	0	3	9	35	22	0
000717	2017	0.5267224	0.10499583	-1.50337	-0.709767	C31	23.3916	0.793792	0.174574	0.846592	1	11	36.36	0	0.0343	0	0	3	11	111	72	1
000717	2019	0.78383416	0.0930863	-2.41456	-1.17084	C31	23.5665	0.534179	0.106195	0.227975	1	6	50	0	0.0552	0	0	9	20	65	40	0
000717	2020	0.62957984	0.08426794	-0.229579	-0.132405	C31	23.6	0.46439	0.104818	0.195699	1	6	50	0	0.1041	0	0	16	26	88	57	0
000717	2021	0.25705108	0.08419	-0.060984	0.026333	C31	23.7483	0.468118	0.093326	0.175463	1	7	42.86	0	0.1293	0	0	12	20	91	58	1
000717	2022	0.3824181	0.13221961	-0.229585	-0.191897	C31	23.7256	0.543479	-0.064461	-0.141199	0	7	42.86	0.0157	0.1171	0	0	9	16	118	77	0
000719	2014	0.30414763	0.04153853	-0.833019	-0.946939	R85	22.8722	0.347621	0.074403	0.11524	1	9	33.33	0	0.0727	0	0	1	1	101	63	0
000719	2015	0.82447374	0.047258187	-1.69152	-1.46518	R85	22.9531	0.340795	0.075045	0.115253	1	9	33.33	0	0.0682	0	0	1	1	105	68	0
000719	2016	0.2630438	0.047440812	-3.4137	-1.63449	R85	23.0406	0.341196	0.066222	0.101087	1	9	33.33	0	0.071	0	0	1	1	98	62	0
000719	2017	0.53687674	0.03974863	-0.66435	-0.592056	R85	23.118	0.341727	0.063882	0.096488	1	10	40	0	0.071	0	0	1	3	103	66	1
000719	2018	0.59434223	0.04060197	-0.283112	0.05509	R85	23.1675	0.326794	0.064335	0.095294	1	9	33.33	0	0.3075	0	0	1	2	90	58	0
000719	2019	0.8373858	0.048546966	0.424319	0.308588	R85	23.2347	0.323724	0.067956	0.100117	1	9	33.33	0	0.3086	0	0	7	8	88	57	0
000719	2020	0.50001293	0.03919241	0.184305	-0.230959	R85	23.337	0.342158	0.068421	0.103863	1	9	33.33	0	0.2999	0	0	2	2	88	57	0
000719	2021	0.80306906	0.032006547	-0.283999	-0.297657	R85	23.4251	0.361004	0.065675	0.102822	1	8	37.5	0	0.3453	0	0	2	2	121	79	1
000719	2022	0.36840212	0.04781473	-2.17911	-0.876937	R85	23.4834	0.374227	0.065738	0.104821	0	8	37.5	0	0.343	0	0	0	0	117	76	1
000720	2015	0.94578713	0.08001424	0.815175	0.280321	D44	22.4064	0.765473	0.025213	0.085645	1	11	36.36	0.0001	0.0836	0	0	0	0	115	76	0
000720	2017	0.76744974	0.067204654	-0.310645	-0.259871	D44	22.9242	0.842368	-0.062569	-0.492694	1	9	33.33	0	1.1999	0	0	0	0	114	75	1
000720	2019	0.5082644	0.07377365	-1.09266	-1.06645	D44	22.2552	0.437524	0.10586	0.19348	1	10	40	0	1.1002	0	0	0	0	110	71	0
000720	2021	0.5779245	0.07879283	0.776244	0.439245	K70	22.4303	0.494824	-0.015862	-0.035101	1	10	40	0	1.098	0	0	1	1	112	72	0
000720	2022	0.7791562	0.08900249	-1.42649	-0.742209	K70	22.4414	0.524673	-0.024324	-0.052389	0	10	40	0	1.1058	0	0	1	1	103	66	0
000722	2015	0.7292075	0.036630765	-1.22774	-0.74103	D44	21.7877	0.069382	0.043884	0.049904	1	6	50	0	0.3366	0	0	0	0	60	38	0
000722	2016	0.5119542	0.023998633	0.100796	0.264981	D44	21.8405	0.068545	0.044266	0.051684	1	5	40	0	0.2819	0	0	0	0	99	63	0
000722	2017	0.6626486	0.017293718	-0.411017	-0.448113	D44	21.8673	0.068495	0.02481	0.03197	1	5	40	0	0.2876	0	0	5	6	85	55	0
000722	2018	0.94831985	0.019615972	-1.44108	-0.504184	D44	21.8865	0.07027	0.023145	0.033171	1	5	40	0	0.2689	0	0	5	7	91	59	0
000722	2019	0.6638716	0.028324893	-0.51343	-0.336504	D44	21.8851	0.05797	0.040755	0.046623	1	5	40	0	0.2694	0	0	2	2	90	59	0
000722	2020	0.8340644	0.029325798	-0.514176	-0.348601	D44	21.9247	0.072166	0.029235	0.032174	1	5	40	0	0.2689	0	0	0	0	68	43	0
000722	2021	0.7224648	0.029372474	0.226468	0.110728	D44	21.9307	0.061414	0.035237	0.038431	1	5	40	0	0.2669	0	0	1	1	88	57	0
000722	2022	0.74449396	0.027552694	-1.14997	-0.328563	D44	21.933	0.050991	0.019912	0.022022	1	5	40	0	0.2014	0	0	0	0	90	58	0
000723	2011	0.5684216	0.35748684	-0.451824	-0.471959	C25	20.6503	0.434366	0.022727	0.040247	0	9	33.33	0.0006	0.482	1	0	1	3	113	74	0
000723	2012	0.29710332	0.10615206	0.805038	-0.138993	C25	20.4793	0.390669	-0.042538	-0.068309	0	9	33.33	0.0006	0.4618	1	0	0	0	116	74	0
000723	2013	0.81001705	0.1141108	-0.892059	-0.553328	C25	20.6076	0.446698	0.04644	0.081346	0	9	33.33	0	0.4521	1	0	0	0	109	67	0
000723	2014	0.5052828	0.31748122	-0.902192	-0.553791	C25	20.5451	0.401394	0.011944	0.020598	0	10	40	0	0.4807	0	0	3	3	113	71	0
000723	2015	0.86840624	0.22413543	-1.52476	-0.976182	C25	23.422	0.551948	-0.027451	-0.058255	0	9	33.33	0.0001	0.0161	0	0	0	0	115	76	0
000723	2016	0.26463416	0.1315239	0.286176	0.212564	C25	23.2567	0.412597	0.060867	0.098321	0	9	33.33	0.0001	0.1293	0	0	0	0	120	78	0
000723	2017	0.6781154	0.14538057	0.513165	0.453386	C25	23.3492	0.391882	0.088663	0.137857	0	9	33.33	0.0001	0.0538	0	0	0	0	121	80	1
000723	2018	0.7624662	0.12876703	1.87554	0.844196	C25	23.651	0.566621	0.110719	0.252637	0	9	33.33	0.19	0.0375	0	0	0	0	111	71	1
000723	2019	0.60854644	0.12465938	-0.599033	-0.514259	C25	23.7008	0.527545	0.055098	0.117004	0	9	33.33	0.1941	0.2778	0	0	1	2	93	60	0
000723	2020	0.46084943	0.15953834	0.275403	-0.025205	C25	23.9546	0.555294	0.033986	0.070394	0	9	33.33	0.0608	0.1198	0	0	1	1	77	48	0
000723	2021	0.7787817	0.14828983	-0.333336	-0.3146	C25	24.1044	0.514204	0.106276	0.206619	0	9	33.33	0.0436	0.1683	0	0	7	15	116	76	0
000723	2022	0.64028	0.111118816	-0.539657	-0.279151	C25	24.3223	0.547611	0.060965	0.152749	0	9	33.33	0.1817	0.3259	0	0	3	13	120	79	1
000725	2011	0.7407746	0.14037232	-0.659106	-0.605273	C39	24.954	0.490391	0.010087	0.021921	1	11	36.36	0.0008	2.5131	0	1	4	7	110	71	0
000725	2012	0.82782876	0.12765898	-0.504561	-0.247691	C39	24.9295	0.474486	0.002748	0.009972	1	11	36.36	0.0016	2.1189	0	1	3	4	116	74	0
000725	2013	0.5201151	0.15116222	0.048164	-0.229812	C39	25.2509	0.587693	0.032118	0.0833	1	11	36.36	0.0007	2.01	0	1	6	8	118	74	0
000725	2014	0.46972135	0.15941705	-1.11975	-0.687037	C39	25.6377	0.43512	0.019935	0.033644	1	12	33.33	0.0074	2.6151	0	1	8	15	113	71	0
000725	2015	0.20965222	0.11257371	-1.6663	-1.10934	C39	25.751	0.486537	0.010735	0.021117	1	11	36.36	0.0063	2.0848	0	1	9	15	112	73	0
000725	2016	0.27474186	0.15242289	-0.957928	-0.891036	C39	26.0469	0.551437	0.00997	0.023921	1	12	33.33	0.0068	2.1315	0	1	2	9	111	71	0
000725	2017	0.4181773	0.15358075	-0.370888	-0.408316	C39	26.2689	0.592813	0.030692	0.089231	1	12	33.33	0.0069	1.863	0	1	6	15	117	76	0
000725	2018	0.7343996	0.12459243	0.092165	-0.022477	C39	26.4404	0.604125	0.009472	0.04001	1	12	33.33	0.0097	1.7774	0	1	6	11	115	73	0
000725	2019	0.7354922	0.1603919	-1.80133	-0.931686	C39	26.5534	0.585627	-0.001399	0.020184	1	12	33.33	0.0084	1.667	0	1	25	54	114	73	0
000725	2020	0.683146	0.18455288	-0.245393	-0.155693	C39	26.7736	0.591291	0.010673	0.048759	1	12	33.33	0.0507	1.0822	0	1	32	65	85	54	0
000725	2021	0.5928827	0.18603036	0.327256	0.453024	C39	26.8319	0.517767	0.067667	0.18073	1	12	33.33	0.0479	0.8798	0	1	30	59	119	77	1
000725	2022	0.64390504	0.18260556	-0.753657	-0.495949	C39	26.7649	0.519601	-0.004131	0.055489	1	10	40	0.0416	0.8994	0	1	33	69	103	66	0
000726	2011	0.41751316	0.1573947	-0.445278	-0.512265	C17	22.7712	0.294377	0.115078	0.166833	0	14	35.71	0.2907	1.3871	0	0	17	40	78	50	0
000726	2012	0.8698961	0.1583419	-0.491295	-0.323708	C17	22.8217	0.306452	0.087799	0.134351	0	14	35.71	0.292	1.4288	0	0	20	37	89	57	0
000726	2013	0.5458871	0.16698955	-0.474802	-0.523396	C17	22.8529	0.237442	0.123611	0.166875	0	13	38.46	0.2175	1.4424	0	0	24	57	83	52	0
000726	2014	0.81350327	0.20268849	-0.543488	-0.327008	C17	22.8782	0.186753	0.113516	0.145509	0	13	38.46	0.1959	1.3002	0	0	23	53	88	56	0
000726	2015	0.72260696	0.21448159	-0.536255	-0.39059	C17	22.9306	0.199597	0.080907	0.104166	0	13	38.46	0.1887	1.2342	1	0	27	74	86	56	0
000726	2016	0.4903236	0.20808704	-0.263287	-0.381125	C17	22.9647	0.211971	0.090684	0.116092	0	13	38.46	0.1496	1.2413	1	0	21	42	90	57	1
000726	2017	0.4095232	0.08657528	0.002535	-0.211405	C17	23.0428	0.235536	0.08685	0.116327	0	14	35.71	0.1532	1.2564	1	0	18	32	90	58	0
000726	2018	0.49145198	0.074362606	-0.296084	-0.183414	C17	23.0782	0.266844	0.08144	0.113555	0	14	35.71	0.1196	1.3721	1	0	9	19	89	57	0
000726	2019	0.4537695	0.111857764	0.019827	0.051812	C17	23.1986	0.301725	0.083239	0.123733	0	14	35.71	0.1277	1.3117	1	0	18	25	107	68	0
000726	2020	0.6644949	0.10710818	0.199096	-0.058575	C17	23.2189	0.332915	0.007345	0.012658	0	14	35.71	0.1243	1.1614	1	0	10	18	88	57	0
000726	2021	0.47597882	0.107592	-0.137028	-0.254993	C17	23.2872	0.355742	0.025203	0.043542	0	12	33.33	0.3822	1.0905	1	0	11	19	121	79	1
000726	2022	0.7377963	0.10860738	-0.073295	0.084332	C17	23.3149	0.295346	0.072935	0.106928	0	12	33.33	0.3854	1.1157	1	0	5	9	90	58	0
000727	2011	0.6267839	0.1325701	-0.682684	-0.670813	C39	20.7686	0.509027	-0.015563	0.017454	1	6	33.33	0.0053	0.4172	0	0	1	3	86	56	1
000727	2012	0.44724584	0.16636103	-0.584308	-0.499905	C39	20.8973	0.649322	-0.060888	-0.104582	1	7	42.86	0.0053	0.2722	0	0	2	2	98	62	0
000727	2013	0.6821668	0.16149396	-0.330628	-0.565069	C39	20.6482	0.564325	-0.015652	0.02964	1	7	42.86	0.0053	0.2903	0	0	0	0	90	57	0
000727	2014	0.335879	0.17859985	-0.889329	-0.439645	C39	23.1694	0.963696	0.001289	0.028946	1	7	42.86	0.0045	0.1996	0	0	0	0	101	63	1
000727	2015	0.68261343	0.17720483	0.452571	-0.13658	C39	24.1879	0.429146	0.000543	0.00098	1	9	33.33	0.0002	1.5761	0	0	0	0	87	57	0
000727	2016	0.36311993	0.27762777	-0.72491	-0.473825	C39	24.2435	0.458285	0.00247	0.002191	1	9	33.33	0	1.2093	0	0	0	0	99	63	0
000727	2017	0.5541874	0.20455386	-0.380958	-0.125299	C39	24.243	0.456457	0.001856	0.00108	1	9	33.33	0	1.0567	0	0	4	8	85	55	0
000727	2018	0.7071604	0.19016401	0.18404	-0.154914	C39	24.195	0.480226	-0.050626	-0.100802	1	9	33.33	0	1.0543	0	0	4	10	77	49	0
000727	2019	0.68892974	0.18118057	-0.747094	-0.248717	C39	23.7899	0.671794	-0.450869	-1.36011	1	9	33.33	0	1.0498	0	0	5	7	87	56	0
000727	2021	0.52563775	0.1729713	-2.1353	-1.70917	C39	24.4464	0.823536	0.031795	0.263037	1	9	33.33	0	1.0073	1	0	0	0	106	68	1
000731	2011	0.52368706	0.17893888	-0.610344	-0.629009	C26	22.0714	0.449274	0.069511	0.134491	1	7	42.86	0.0363	0.5656	0	0	11	19	34	23	0
000731	2012	0.47999007	0.17616765	-0.482421	-0.446638	C26	22.217	0.487656	0.06001	0.130386	1	7	42.86	0.0466	0.7552	0	0	3	4	53	31	0
000731	2013	0.6350981	0.17292714	-0.437497	-0.36229	C26	22.2967	0.370382	0.035077	0.057942	1	7	42.86	0.0308	1.0599	0	0	7	7	59	34	0
000731	2014	0.5966937	0.23200399	-0.182391	-0.377028	C26	22.2329	0.389214	-0.054226	-0.091837	1	6	50	0.0308	0.6297	0	0	7	9	72	44	0
000731	2015	0.71910584	0.16387883	-0.760587	-0.619428	C26	22.3491	0.443723	0.011202	0.020418	1	7	42.86	0	0.5895	0	0	14	26	78	50	0
000731	2016	0.63612837	0.24492916	-1.99482	-1.05614	C26	22.2797	0.458739	-0.055206	-0.101501	1	6	50	0	0.5255	1	0	5	6	85	54	0
000731	2017	0.7492011	0.21567318	-0.449417	-0.055195	C26	22.1988	0.379162	0.033786	0.059324	1	7	42.86	0	0.6757	0	0	2	5	89	57	0
000731	2018	0.6285426	0.20307241	0.640925	0.552001	C26	22.1462	0.301836	0.053714	0.078447	1	6	50	0	0.9228	0	0	2	2	87	55	0
000731	2019	0.52506334	0.20477137	-0.332485	0.026475	C26	22.0639	0.241189	0.022652	0.030828	1	6	50	0	1.3916	1	0	0	0	86	55	0
000731	2020	0.72275686	0.12033605	-0.61184	-0.509773	C26	22.1106	0.258321	0.024649	0.036068	1	6	50	0	0.9105	1	0	0	0	106	68	1
000731	2021	0.48654646	0.1283844	-0.38197	-0.276588	C26	22.2076	0.18259	0.149329	0.166468	1	6	50	0	0.665	1	0	0	0	115	75	0
000731	2022	0.62995553	0.13636634	-0.247016	-0.070191	C26	22.3669	0.169799	0.142091	0.155863	0	7	42.86	0.0005	0.6715	1	0	0	0	117	76	0
000733	2011	0.4629588	0.29354087	-0.093168	-0.15663	C39	22.0236	0.353208	0.013372	0.0203	1	7	42.86	0.0002	0.0476	0	0	1	2	90	58	0
000733	2012	0.3912941	0.26838645	-0.661072	-0.329191	C39	22.0328	0.344507	0.024998	0.03965	1	7	42.86	0	0.0537	0	0	1	1	99	63	0
000733	2013	0.8049306	0.22567466	-0.356519	-0.269524	C39	22.0514	0.340347	0.026951	0.044644	1	7	42.86	0	0.0932	0	0	0	0	118	74	0
000733	2014	0.76085085	0.22128579	-0.433157	-0.729485	C39	22.3853	0.322552	0.025349	0.038633	1	7	57.14	0	0.2754	0	0	0	0	115	73	0
000733	2015	0.66820514	0.22599259	-0.497652	-0.204199	C39	22.6188	0.426566	0.02798	0.050163	1	7	57.14	0	0.2353	0	0	1	2	115	76	0
000733	2016	0.8033319	0.211397	-0.772426	-0.678508	C39	22.8253	0.505207	0.02297	0.04553	1	7	57.14	0	0.1691	0	0	7	10	115	75	0
000733	2017	0.5725188	0.26222253	0.20036	0.589671	C39	22.9201	0.522398	0.023083	0.049064	1	7	57.14	0	0.1232	0	0	6	9	103	66	0
000733	2018	0.5770026	0.2739152	-0.589582	-0.626092	C39	23.0395	0.509791	0.025363	0.053675	1	7	57.14	0	0.3018	0	0	9	11	107	67	0
000733	2019	0.43294656	0.28716293	-0.534866	-0.510539	C39	22.8942	0.386039	0.033686	0.055336	1	7	57.14	0	0.3094	0	0	5	6	107	68	0
000733	2020	0.5166158	0.28585082	-0.875262	-0.546048	C39	22.9158	0.3333	0.067258	0.101413	1	6	66.67	0	0.2799	0	0	4	8	108	70	0
000733	2021	0.47735232	0.29598638	0.326738	0.143656	C39	23.1323	0.331351	0.134586	0.200369	1	7	57.14	0.0988	0.3321	0	0	19	40	109	71	0
000733	2022	0.53376055	0.27408516	-0.140851	-0.027413	C39	23.3304	0.28078	0.175738	0.244205	0	7	57.14	0.038	0.2861	0	0	26	49	120	79	0
000735	2011	0.6970028	0.12792781	0.147176	0.212975	A03	22.0118	0.496975	0.018503	0.035019	0	7	42.86	0.02	0.7662	0	0	5	6	118	77	0
000735	2012	0.5382813	0.13395135	-1.54421	-1.10146	A03	22.1963	0.582561	0.007166	0.01226	0	7	42.86	0.0075	0.7234	0	0	0	0	118	76	0
000735	2013	0.68144864	0.16649178	-1.15233	-0.876993	A03	22.1822	0.578396	0.005945	0.014583	0	7	42.86	0.0075	0.8571	0	0	0	0	118	74	0
000735	2014	0.69974756	0.14480543	-0.797128	-0.948624	A03	22.1702	0.57368	0.012852	0.029876	0	7	42.86	0.0075	0.8571	0	0	0	0	117	75	0
000735	2015	0.500532	0.13942748	-1.06458	-0.848275	A03	22.2279	0.593408	0.014334	0.03533	0	7	42.86	0.0984	0.9222	0	0	0	0	120	79	0
000735	2016	0.49245965	0.20245543	-0.512801	-0.542346	A03	22.5453	0.427212	0.014409	0.023274	0	7	42.86	2.4781	0.7308	0	0	0	0	42	28	1
000735	2017	0.3322398	0.24323153	-0.373035	-0.327052	A03	22.5449	0.405789	0.025142	0.042958	0	7	42.86	0.0726	0.6529	0	0	0	0	91	59	0
000735	2018	0.73798347	0.2663337	-0.432407	-0.271011	A03	22.5662	0.352215	0.061878	0.097868	0	7	42.86	0.0726	0.3839	0	0	0	0	90	58	0
000735	2019	0.72211653	0.25417036	-0.755192	-0.601598	A03	22.6019	0.357066	0.004727	0.007351	0	7	42.86	0.0726	0.3839	0	0	0	0	111	72	0
000735	2020	0.3625836	0.23927084	-0.502824	-0.170256	A03	22.8549	0.490934	0.012826	0.024369	0	7	42.86	0.0726	0.2719	0	0	1	1	115	75	0
000735	2021	0.3442361	0.22591871	0.077681	0.049746	A03	23.1148	0.613377	-0.039852	-0.112335	0	7	42.86	0.0726	0.2905	1	0	0	0	91	58	0
000735	2022	0.66387016	0.27190918	0.359408	0.197155	A03	23.2626	0.619392	0.009032	0.020591	0	7	42.86	0.0713	0.3658	1	0	0	0	120	79	0
000736	2013	0.46748883	0.07538426	-0.71772	-0.320443	K70	22.2591	0.395445	0.010106	0.037296	1	9	33.33	0	0.4347	0	0	1	1	90	57	0
000736	2014	0.25438216	0.059185915	-1.09239	-0.642154	K70	22.5296	0.515506	0.011049	0.044857	1	9	33.33	0	0.4247	0	0	0	0	79	49	0
000736	2015	0.69875747	0.075975336	-0.453891	-0.303944	K70	22.8185	0.634364	0.003419	0.016632	1	9	33.33	0	0.4561	0	0	0	0	59	37	0
000736	2016	0.6365313	0.088560395	-0.827961	-0.433754	K70	23.8992	0.825185	0.001083	0.004573	1	9	33.33	0	0.448	0	0	0	0	70	43	0
000736	2017	0.7431028	0.10535878	0.042097	0.005553	K70	24.2608	0.867698	0.022776	0.214669	1	9	33.33	0	0.4152	0	0	2	2	78	50	0
000736	2018	0.5255667	0.10780878	-0.137206	-0.071731	K70	24.4179	0.894843	0.028638	0.354431	1	9	33.33	0	0.3983	0	0	1	4	119	77	1
000736	2019	0.79205966	0.083886735	-0.927258	-0.431885	K70	24.5838	0.868167	0.023624	0.198383	1	9	33.33	0	0.3983	1	0	1	1	102	65	0
000736	2020	0.8009162	0.08939964	-0.868042	-0.581537	K70	25.3235	0.870432	0.009005	0.113505	1	8	37.5	0.0004	0.4475	1	1	0	0	102	66	0
000736	2021	0.79553264	0.090116054	-1.0193	-0.317785	K70	25.6788	0.873587	0.005207	0.072313	1	8	37.5	0.0004	0.4321	0	1	0	0	98	62	0
000736	2022	0.7561744	0.0777896	-0.292911	-0.47144	K70	25.6455	0.861324	0.007446	0.010307	1	9	33.33	0	0.255	0	1	3	5	105	68	0
000737	2012	0.649843	0.24047075	-1.13536	-0.874705	C26	21.9319	0.863874	0.042968	0.293262	1	4	25	0.01	0.239	0	0	0	0	112	72	0
000737	2014	0.26948428	0.20963842	-0.239501	-0.149592	C26	21.8402	0.887481	0.016316	0.087336	1	9	33.33	0.004	0.3153	0	0	0	0	108	68	0
000737	2015	0.85366905	0.24764185	3.39003	1.23643	C26	21.8262	0.959733	-0.073864	-1.49085	1	9	33.33	0.003	0.2573	0	0	0	0	71	45	0
000737	2016	0.4923619	0.24934617	-0.04234	0.239601	C26	21.7516	0.949834	0.006446	0.123291	1	9	33.33	0	0.2791	0	0	0	0	71	44	0
000737	2017	0.790886	0.23136324	-0.196153	-0.709328	C26	21.6851	1.11103	-0.164653	0	1	9	33.33	0	0.2472	0	0	0	0	76	48	0
000738	2012	0.8276784	0.12209032	-0.462212	-0.569998	C37	22.2784	0.423271	0.04251	0.073567	1	13	38.46	0	1.7294	0	0	1	1	110	70	0
000738	2013	0.34484553	0.14546375	-0.811673	-0.577387	C37	22.5901	0.302078	0.03221	0.046185	1	15	33.33	0	1.8614	0	0	3	3	115	71	0
000738	2014	0.35229468	0.22689594	-0.488096	-0.647762	C37	22.5972	0.281929	0.029041	0.040512	1	13	38.46	0	1.7986	0	0	6	6	89	57	0
000738	2015	0.6199234	0.24484602	-0.606497	-0.423957	C37	22.6618	0.277251	0.028693	0.041359	1	12	33.33	0.0018	1.7991	0	0	5	5	119	78	0
000738	2016	0.50483364	0.23320952	-0.336475	-0.484909	C37	22.6471	0.23758	0.030772	0.042319	1	9	33.33	0.0009	1.7596	0	0	1	1	111	71	0
000738	2017	0.7209242	0.20076808	1.27064	0.748502	C37	22.694	0.24138	0.030249	0.042414	1	9	33.33	0.0009	1.7237	0	0	2	2	110	71	0
000738	2018	0.69533354	0.20264204	-1.35213	-0.894891	C37	22.7054	0.219198	0.035461	0.048407	1	8	37.5	0.0009	1.554	0	0	0	0	74	46	0
000738	2019	0.8388867	0.22203404	-1.48316	-1.54078	C37	22.7895	0.24671	0.033261	0.049943	1	13	30.77	0.0009	1.5486	0	0	8	8	86	55	0
000738	2020	0.79088056	0.22450693	-0.783734	-0.391093	C37	22.9011	0.273949	0.042088	0.061237	1	12	33.33	0	1.4645	0	0	8	14	85	54	0
000738	2021	0.70020807	0.21558012	0.131154	0.119706	C37	23.3748	0.246407	0.03633	0.046262	1	14	35.71	0	0.8827	0	0	9	9	101	65	1
000738	2022	0.74682194	0.22197948	1.03669	0.455993	C37	23.4334	0.235813	0.046053	0.061642	1	14	35.71	0	0.882	0	0	4	6	89	57	0
000739	2011	0.5711041	0.14836799	-0.359588	-0.41029	C27	21.4468	0.608746	0.001567	0.010398	0	9	33.33	0.0199	0.2222	0	0	1	3	92	60	0
000739	2012	0.49608597	0.12427917	-0.180433	-0.145246	C27	22.136	0.667519	0.03276	0.101494	0	9	33.33	0.0199	0.4593	0	0	0	1	91	59	0
000739	2013	0.59148514	0.14733076	-0.921357	-0.674287	C27	22.2628	0.601517	0.03453	0.093375	0	9	33.33	0.0057	1.607	0	0	0	0	62	37	0
000739	2014	0.3251197	0.18061236	-0.443029	-0.443418	C27	22.345	0.544443	0.064545	0.13971	0	9	33.33	0.004	1.0787	0	0	1	5	114	72	0
000739	2015	0.71454084	0.20234118	-0.926538	-0.897872	C27	22.4087	0.552026	0.038597	0.086163	0	9	33.33	0.0053	1.0208	0	0	3	12	77	49	0
000739	2016	0.6228271	0.22227319	-1.64861	-0.94851	C27	22.4494	0.534345	0.046788	0.100477	0	9	33.33	0.0053	1.0412	0	0	6	17	114	74	0
000739	2017	0.5954763	0.18104304	-0.492621	-0.472222	C27	22.4622	0.464079	0.045086	0.084129	0	7	42.86	0.0051	0.8642	1	0	4	6	85	55	0
000739	2018	0.61377406	0.1598339	0.019626	0.251722	C27	22.4726	0.418463	0.064438	0.110806	0	7	42.86	0.0051	0.8494	1	0	2	4	74	46	0
000739	2019	0.49528027	0.17067166	-0.621288	-0.222369	C27	22.5985	0.422317	0.084844	0.146869	0	7	42.86	0.0051	0.9095	1	0	8	16	69	44	0
000739	2020	0.66569847	0.20106019	-0.133667	-0.300815	C27	22.7375	0.41417	0.108973	0.186015	0	7	42.86	0.0141	0.8868	0	0	3	11	68	43	0
000739	2021	0.73674554	0.19777654	0.144737	0.078626	C27	22.9385	0.447798	0.10428	0.188844	0	7	42.86	0.0141	0.8764	0	0	7	25	72	45	0
000739	2022	0.50003356	0.18705347	-0.2895	0.019156	C27	23.2096	0.5407	0.082317	0.179462	0	7	42.86	0.0498	0.8989	0	0	15	33	71	45	0
000751	2017	0.90212315	0.12390027	-0.515948	-0.460949	C32	22.1488	0.428925	0.051979	0.09102	0	8	37.5	0.0002	0.0606	0	0	1	1	114	75	0
000751	2018	0.6829921	0.11672078	0.488669	0.037877	C32	22.2644	0.47989	0.011365	0.021851	0	9	33.33	0.0002	0.0691	0	0	0	0	110	70	0
000751	2019	0.7271016	0.12032177	-1.65652	-0.560513	C32	22.2461	0.426042	0.044241	0.077081	0	9	33.33	0	0.0547	0	0	0	0	111	72	0
000751	2020	0.7253172	0.12659213	-2.01652	-1.08262	C32	22.3986	0.463451	0.043781	0.081597	0	9	33.33	0	0.075	0	0	0	0	113	73	0
000751	2021	0.5420185	0.119200714	-0.892139	-0.763641	C32	22.8334	0.644793	0.027859	0.078431	0	9	33.33	0	0.0712	0	0	4	6	112	72	0
000751	2022	0.71941155	0.13115938	0.641348	0.407832	C32	22.83	0.635572	0.008008	0.021974	0	9	33.33	0	0.0793	0	0	0	0	92	60	0
000753	2011	0.48836464	0.08013516	-1.58343	-1.32181	F51	21.5172	0.705821	0.035486	0.121317	1	9	33.33	0	1.106	0	0	1	4	112	73	0
000753	2012	0.5722953	0.122361876	0.247005	0.270707	F52	21.7852	0.692971	0.027714	0.116787	1	9	33.33	0	1.0123	0	0	2	2	99	63	0
000753	2013	0.6851144	0.1362819	-1.37861	-0.52488	F52	21.9548	0.710946	0.03105	0.136431	1	9	33.33	0	0.9538	0	0	1	2	90	57	0
000753	2014	0.5347619	0.15669926	-2.78665	-1.31269	F52	22.1135	0.581802	0.015812	0.048184	1	8	37.5	0	0.9727	0	0	0	1	108	68	0
000753	2015	0.6757957	0.15715279	-0.103928	-0.054919	F52	22.0641	0.615609	-0.023804	-0.063856	1	9	33.33	0	0.6601	0	0	0	0	88	58	0
000753	2016	0.5901338	0.2176008	-0.623083	-0.414064	F52	22.4115	0.580786	0.03643	0.096722	1	8	37.5	0	0.6115	0	0	0	0	90	57	0
000753	2017	0.66861427	0.1643616	-1.73573	-0.784559	F52	22.327	0.554079	0.015798	0.039313	1	8	37.5	0	0.5378	0	0	0	0	114	75	0
000753	2018	0.7702675	0.17289278	-0.225399	-0.461047	F52	22.344	0.527247	0.016383	0.040831	1	9	33.33	0	0.5191	0	0	1	1	105	67	0
000753	2019	0.5359392	0.19356406	-0.927309	-0.390765	F52	22.4279	0.558788	0.020916	0.043623	1	9	33.33	0	0.5212	0	0	1	1	104	67	0
000753	2020	0.87202585	0.19656976	1.00613	0.356176	F52	22.6829	0.637744	0.018892	0.054156	1	8	37.5	0	0.5358	0	0	0	0	110	72	0
000753	2021	0.59824157	0.20024057	-2.10739	-0.651233	F52	22.8165	0.663041	0.018167	0.052136	1	7	42.86	0	0.5087	0	0	0	0	120	78	1
000753	2022	0.7762732	0.19265622	-1.04021	-0.445099	F52	22.9147	0.679762	0.010848	0.028747	0	7	42.86	0	0.4899	0	0	0	0	107	70	0
000756	2011	0.25110742	0.098854296	0.135867	-0.002191	C27	21.8233	0.417567	0.026503	0.04446	1	9	33.33	0.0003	0.9678	0	0	1	5	102	65	0
000756	2012	0.6725222	0.10286017	0.078385	0.091473	C27	22.012	0.510238	0.007238	0.013621	1	9	33.33	0.0003	0.9554	0	0	1	2	80	50	0
000756	2013	0.65295017	0.14425224	-0.049242	-0.111564	C27	22.0712	0.533215	0.009952	0.020884	1	9	33.33	0.0002	0.9626	0	0	2	2	86	53	0
000756	2014	0.56645554	0.1653286	-1.66929	-1.21872	C27	22.169	0.549634	0.016097	0.02786	1	7	28.57	0	0.9524	0	0	0	0	84	52	0
000756	2015	0.827854	0.14213595	0.523315	0.187224	C27	22.2256	0.55832	0.020927	0.044082	1	8	37.5	0.0026	0.9927	0	0	0	0	90	58	0
000756	2016	0.6220391	0.17695396	-1.09401	-0.639031	C27	22.2757	0.559729	0.028171	0.061492	1	8	37.5	0.0026	1.0171	0	0	1	1	89	56	0
000756	2017	0.25096875	0.15308557	-0.533725	-0.222322	C27	22.386	0.510879	0.041954	0.084512	1	8	37.5	0.0025	1.15	0	0	1	1	91	59	0
000756	2018	0.57411486	0.15457866	0.667697	0.087504	C27	22.501	0.527302	0.046362	0.093342	1	8	37.5	0.0025	1.1023	0	0	4	9	74	46	0
000756	2019	0.6653721	0.18876858	0.20952	0.318002	C27	22.5852	0.5167	0.050204	0.101032	1	7	42.86	0.0025	1.14	0	0	7	17	85	54	0
000756	2020	0.51652104	0.16735883	-0.170278	0.053302	C27	22.6824	0.521879	0.048938	0.100769	1	8	37.5	0.0025	1.2207	0	0	5	10	84	53	0
000756	2021	0.70074517	0.18848182	-2.63727	-1.6045	C27	22.7155	0.502028	0.049383	0.100506	1	8	37.5	0.1309	1.1065	0	0	1	4	83	52	0
000756	2022	0.7104008	0.15677735	-0.878522	-0.9369	C27	22.8353	0.473704	0.05158	0.099648	1	9	44.44	0.1076	1.1798	0	0	3	3	90	58	0
000757	2015	0.88767076	0.25000212	0.093087	-0.006255	C34	20.6097	0.387735	0.016841	0.027506	1	9	33.33	0.0007	0.311	0	0	0	0	67	43	0
000757	2017	0.745719	0.18372588	-0.20476	0.191417	C34	20.8325	0.444176	0.042223	0.075964	1	9	33.33	0.0005	0.2541	0	0	2	5	70	44	0
000757	2019	0.5936166	0.19465148	-1.08476	-0.289565	F52	21.8459	0.461438	0.045812	0.084699	1	9	33.33	0.0003	1.2429	0	0	0	0	75	48	0
000757	2020	0.7397197	0.19525105	0.765773	0.217752	F52	21.8319	0.438354	0.017403	0.031015	1	9	33.33	0.0003	1.5576	0	0	0	0	86	55	0
000757	2021	0.6139196	0.1986829	1.0492	0.673767	F52	21.763	0.367527	0.030618	0.048448	0	8	37.5	0.0003	1.3965	0	0	0	0	121	79	1
000757	2022	0.7324815	0.18001568	1.54728	1.11139	F52	21.7151	0.360818	-0.02437	-0.03816	0	9	33.33	0.0003	1.231	0	0	0	0	90	58	0
000758	2011	0.47164553	0.13590008	-0.864716	-0.664059	B09	23.2343	0.659839	0.041142	0.170411	1	9	33.33	0.0068	0.3365	0	0	9	14	89	57	0
000758	2012	0.5334684	0.12520353	-1.67162	-1.02441	B09	23.459	0.708691	0.014624	0.08234	1	9	33.33	0.0068	0.3215	0	0	12	27	111	71	1
000758	2013	0.6616517	0.11931808	-0.310133	-0.134606	B09	23.5513	0.628521	0.010242	0.019246	1	9	33.33	0.0069	0.2874	0	0	15	30	108	66	0
000758	2014	0.63640994	0.116822034	-1.06563	-1.03825	B09	23.6764	0.667121	0.016697	0.058223	1	9	33.33	0.0069	0.2634	0	0	6	9	106	66	0
000758	2015	0.63708204	0.1094565	-0.470894	-0.46939	B09	23.8445	0.722136	0.012893	0.079881	1	9	33.33	0.0141	0.3769	0	0	5	9	112	73	0
000758	2016	0.3272436	0.16029266	-2.09715	-1.18569	B09	23.8902	0.720032	0.014435	0.058802	1	9	33.33	0.0111	0.3313	0	0	1	1	111	71	0
000758	2017	0.8641691	0.18171015	-1.47696	-1.17317	B09	23.8307	0.699863	0.016497	0.039674	1	9	33.33	0.0104	0.2856	0	0	20	41	117	76	0
000758	2018	0.72067267	0.19231567	-0.582948	-0.815544	B09	23.9461	0.631172	0.00987	0.023129	1	8	37.5	0.0062	0.3159	0	0	15	26	108	68	0
000758	2019	0.49380305	0.19983597	-0.805805	-0.369838	B09	23.954	0.663049	-0.045982	-0.220683	1	8	37.5	0.0049	0.3144	0	0	9	10	114	73	0
000758	2020	0.70914924	0.18676002	-0.419918	-0.391918	B09	23.8187	0.592976	0.006339	0.004713	1	9	33.33	0.0033	0.3321	0	0	0	0	113	73	0
000758	2021	0.17805596	0.1909294	-0.208128	-0.455129	B09	23.6673	0.554778	0.011633	0.009121	1	9	33.33	0.0026	0.1739	0	0	1	1	112	72	1
000758	2022	0.0110455295	0.17750426	-0.304664	-0.270189	B09	23.7215	0.595757	0.019007	0.030405	0	7	42.86	0.0026	0.1111	0	0	3	7	117	76	1
000761	2011	0.6507962	0.09815525	-0.719172	-0.590981	C31	24.4383	0.621051	0.019376	0.051262	1	7	42.86	0	0.0459	0	0	6	9	117	76	0
000761	2012	0.88744706	0.076844916	-1.14794	-0.663741	C31	24.3694	0.600391	0.001812	0.00454	1	7	42.86	0	0.0294	0	0	8	14	110	70	0
000761	2013	0.54472667	0.09149553	-0.310769	-0.11463	C31	24.4856	0.635808	0.006491	0.018003	1	7	42.86	0	0.0239	0	0	18	24	109	67	0
000761	2014	0.3293441	0.15357664	0.310991	0.43194	C31	24.6186	0.67792	0.006404	0.015132	1	6	50	0.0024	0.0169	0	0	9	16	114	72	0
000761	2015	0.7418968	0.12531619	-0.268259	-0.429245	C31	24.5179	0.720229	-0.072893	-0.275984	1	7	42.86	0	0.0125	0	0	5	11	114	75	0
000761	2016	0.58482957	0.09091049	0.625356	0.647525	C31	24.7159	0.754481	0.015231	0.061241	1	7	42.86	0	0.0116	0	0	4	5	112	72	0
000761	2017	0.30050477	0.054619215	-0.293833	0.034146	C31	24.8664	0.764294	0.025547	0.111774	1	7	42.86	0	0.0103	0	0	3	10	120	79	0
000761	2018	0.9381723	0.10669402	0.398773	0.016572	C31	24.8115	0.670324	0.017376	0.054192	1	6	50	0	0.3139	0	0	3	7	89	57	0
000761	2019	0.41378075	0.11478821	-0.111388	-0.236067	C31	24.8297	0.67047	0.009169	0.028513	1	8	50	0	0.3105	0	0	8	11	110	71	0
000761	2020	0.5782305	0.10019234	0.713947	0.425134	C31	24.8978	0.668489	0.006022	0.018282	1	7	42.86	0	0.2925	0	0	1	2	109	71	0
000761	2021	0.5690694	0.10897847	-0.823435	-0.992734	C31	24.7333	0.58173	0.045943	0.111132	1	9	33.33	0	0.3355	0	0	1	2	115	75	0
000761	2022	0.48452845	0.11708599	-0.389833	-0.401185	C31	24.5101	0.560832	-0.027339	-0.065622	1	9	33.33	0	0.3328	0	0	0	0	118	77	1
000766	2011	0.6740324	0.18820888	0.009466	-0.217651	C27	20.5952	0.309937	0.012777	0.018516	0	6	33.33	0.0004	0.1593	1	0	1	1	107	70	0
000766	2012	0.8303467	0.22675769	-0.880077	-0.677739	C27	20.6122	0.30762	0.00431	0.006224	1	6	33.33	0.0004	0.1673	1	0	0	0	77	49	0
000766	2013	0.7468773	0.26630783	0.440048	0.611998	C27	20.8249	0.444368	0.003697	0.006653	0	6	33.33	0.0004	0.4905	0	0	0	0	109	67	0
000766	2014	0.25769326	0.28552607	-0.567587	-0.458483	C27	20.9745	0.487007	0.004018	0.007833	0	6	33.33	0.0004	0.4646	0	0	0	0	108	68	0
000766	2015	0.64158356	0.31448042	-0.539537	-0.557451	C27	22.1477	0.459446	0.001651	0.003055	0	9	33.33	0	0.5386	0	0	1	1	69	43	0
[truncated: 10,169 more rows]
